# Supplementary material for: N′-[(Z)-(1,5-Dimethyl-3-oxo-2-phenyl-2,3-dihydro-1H-pyrazol-4-yl)methyl­idene]-2-hy­droxy­benzohydrazide
Source: Acta Crystallogr Sect E Struct Rep Online. 2012 Jan 11;68(Pt 2):o352. doi: 10.1107/S1600536812000402 (PMC3275035; doi:10.1107/S1600536812000402)
Supplement: Supplementary file 1 [file e-68-0o352-sup1.cif]

##############################################################################
#                                                                            #
# This CIF contains the data in a paper accepted for publication in          #
# Acta Crystallographica Section E. It conforms to the requirements of       #
# Notes for Authors for Acta Crystallographica Section E, and has been       #
# peer reviewed under the auspices of the IUCr Commission on Journals.       #
#                                                                            #
# Full details of the Crystallographic Information File format               #
# are given in the paper "The Crystallographic Information File (CIF):       #
# a New Standard Archive File for Crystallography" by S. R. Hall, F. H.      #
# Allen and I. D. Brown [Acta Cryst. (1991), A47, 655-685].                  #
#                                                                            #
# The current version of the core CIF dictionary is obtainable from          #
# ftp://ftp.iucr.org/pub/cif_core.dic.                                       #
#                                                                            #
# Software is freely available for graphical display of the structure(s)     #
# in this CIF. For information consult the CIF software page                 #
# http://www.iucr.org/resources/cif/software.                                #
#                                                                            #
# This file may be used for bona fide research purposes within the           #
# scientific community so long as proper attribution is given to the journal # 
# article from which it was obtained.                                        #
#                                                                            #
##############################################################################
data_I
_audit_creation_method     SHELXL-97
_chemical_name_systematic
;
<i>N</i>'-[(<i>Z</i>)-(1,5-Dimethyl-3-oxo-2-phenyl-2,3-dihydro-1<i>H</i>-
pyrazol-4-yl)methylidene]-2-hydroxybenzohydrazide
;
_chemical_name_common
;
;
_chemical_formula_moiety     'C19 H18 N4 O3'
_chemical_formula_sum     'C19 H18 N4 O3'
_chemical_formula_iupac     'C19 H18 N4 O3'
_chemical_formula_weight     350.37
_chemical_melting_point     ?
_symmetry_cell_setting     monoclinic
_symmetry_space_group_name_H-M     'C 2/c'
_symmetry_space_group_name_Hall     '-C 2yc'
loop_
    _symmetry_equiv_pos_as_xyz
    'x, y, z'
    '-x, y, -z+1/2'
    'x+1/2, y+1/2, z'
    '-x+1/2, y+1/2, -z+1/2'
    '-x, -y, -z'
    'x, -y, z-1/2'
    '-x+1/2, -y+1/2, -z'
    'x+1/2, -y+1/2, z-1/2'
_cell_length_a     25.2357(6)
_cell_length_b     8.5624(2)
_cell_length_c     16.0329(4)
_cell_angle_alpha     90.00
_cell_angle_beta     104.0480(10)
_cell_angle_gamma     90.00
_cell_volume     3360.75(14)
_cell_formula_units_Z     8
_cell_measurement_reflns_used     3642
_cell_measurement_theta_min     2.52
_cell_measurement_theta_max     25.09
_cell_measurement_temperature     296(2)
_exptl_crystal_description     'needle'
_exptl_crystal_colour     'colorless'
_exptl_crystal_size_max     0.22
_exptl_crystal_size_mid     0.06
_exptl_crystal_size_min     0.05
_exptl_crystal_density_diffrn     1.385
_exptl_crystal_density_meas     ?
_exptl_crystal_density_method     'not measured'
_exptl_crystal_F_000     1472
_exptl_absorpt_coefficient_mu     0.097
_exptl_absorpt_correction_type     multi-scan
_exptl_absorpt_process_details     '(SADABS; Bruker, 2007)'
_exptl_absorpt_correction_T_min     0.9800
_exptl_absorpt_correction_T_max     0.9954
_exptl_special_details     ?
_diffrn_ambient_temperature     296(2)
_diffrn_radiation_type     MoK\a
_diffrn_radiation_wavelength     0.71073
_diffrn_radiation_source     'fine-focus sealed tube'
_diffrn_radiation_monochromator     graphite
_diffrn_measurement_device_type     'Bruker Kappa APEXII CCD'
_diffrn_measurement_method     '\f and \w scans'
_diffrn_detector_area_resol_mean     ?
_diffrn_reflns_number     16063
_diffrn_reflns_av_R_equivalents     0.0291
_diffrn_reflns_av_sigmaI/netI     0.0338
_diffrn_reflns_theta_min     2.75
_diffrn_reflns_theta_max     28.29
_diffrn_reflns_theta_full     26.00
_diffrn_measured_fraction_theta_max     0.998
_diffrn_measured_fraction_theta_full     0.999
_diffrn_reflns_limit_h_min     -33
_diffrn_reflns_limit_h_max     32
_diffrn_reflns_limit_k_min     -11
_diffrn_reflns_limit_k_max     11
_diffrn_reflns_limit_l_min     -21
_diffrn_reflns_limit_l_max     21
_diffrn_standards_number     0
_diffrn_standards_interval_count     .
_diffrn_standards_interval_time     .
_diffrn_standards_decay_%     ?
_refine_special_details
;
Refinement of <i>F</i>^2^ against ALL reflections. The weighted <i>R</i>-factor
<i>wR</i> and goodness of fit <i>S</i> are based on <i>F</i>^2^, conventional
<i>R</i>-factors <i>R</i> are based on <i>F</i>, with <i>F</i> set to zero for
negative <i>F</i>^2^. The threshold expression of <i>F</i>^2^ >
\s(<i>F</i>^2^) is used only for calculating <i>R</i>-factors(gt) <i>etc</i>.
and is not relevant to the choice of reflections for refinement.
<i>R</i>-factors based on <i>F</i>^2^ are statistically about twice as large
as those based on <i>F</i>, and <i>R</i>- factors based on ALL data will be
even larger.
;
_reflns_number_total     4174
_reflns_number_gt     2653
_reflns_threshold_expression     I>2\s(I)
_refine_ls_structure_factor_coef     Fsqd
_refine_ls_matrix_type     full
_refine_ls_R_factor_all     0.0789
_refine_ls_R_factor_gt     0.0433
_refine_ls_wR_factor_gt     0.1033
_refine_ls_wR_factor_ref     0.1192
_refine_ls_goodness_of_fit_ref     1.019
_refine_ls_restrained_S_all     1.019
_refine_ls_number_reflns     4174
_refine_ls_number_parameters     243
_refine_ls_number_restraints     0
_refine_ls_hydrogen_treatment     mixed
_refine_ls_weighting_scheme     calc
_refine_ls_weighting_details
         'calc w=1/[\s^2^(Fo^2^)+(0.0527P)^2^+0.9211P] where P=(Fo^2^+2Fc^2^)/3'
_atom_sites_solution_hydrogens     geom
_atom_sites_solution_primary     direct
_atom_sites_solution_secondary     difmap
_refine_ls_shift/su_max     0.000
_refine_ls_shift/su_mean     0.000
_refine_diff_density_max     0.160
_refine_diff_density_min     -0.185
_refine_ls_extinction_method     none
_refine_ls_extinction_coef     ?
loop_
    _atom_type_symbol
    _atom_type_description
    _atom_type_scat_dispersion_real
    _atom_type_scat_dispersion_imag
    _atom_type_scat_source
    'C' 'C' 0.0033 0.0016
                         'International Tables Vol C Tables 4.2.6.8 and 6.1.1.4'
    'H' 'H' 0.0000 0.0000
                         'International Tables Vol C Tables 4.2.6.8 and 6.1.1.4'
    'N' 'N' 0.0061 0.0033
                         'International Tables Vol C Tables 4.2.6.8 and 6.1.1.4'
    'O' 'O' 0.0106 0.0060
                         'International Tables Vol C Tables 4.2.6.8 and 6.1.1.4'
_computing_data_collection     'APEX2 (Bruker, 2007)'
_computing_cell_refinement     'SAINT (Bruker, 2007)'
_computing_data_reduction     'SAINT (Bruker, 2007)'
_computing_structure_solution     'SHELXS97 (Sheldrick, 2008)'
_computing_structure_refinement     'SHELXL97 (Sheldrick, 2008)'
_computing_molecular_graphics
                  'ORTEP-3 for Windows (Farrugia, 1997) and PLATON (Spek, 2009)'
_computing_publication_material
                                'WinGX (Farrugia, 1999) and PLATON (Spek, 2009)'
loop_
    _atom_site_type_symbol
    _atom_site_label
    _atom_site_fract_x
    _atom_site_fract_y
    _atom_site_fract_z
    _atom_site_U_iso_or_equiv
    _atom_site_adp_type
    _atom_site_calc_flag
    _atom_site_refinement_flags
    _atom_site_occupancy
    _atom_site_disorder_assembly
    _atom_site_disorder_group
    O O1 0.46453(5) 0.76202(15) 0.40473(7) 0.0576(3) Uani d . 1 . .
    O O2 0.64520(4) 0.88611(14) 0.58892(7) 0.0528(3) Uani d . 1 . .
    O O3 0.69778(5) 1.07722(17) 0.52182(8) 0.0604(4) Uani d . 1 . .
    N N1 0.38948(5) 0.63069(15) 0.42694(7) 0.0411(3) Uani d . 1 . .
    N N2 0.37762(5) 0.53986(16) 0.49225(8) 0.0418(3) Uani d . 1 . .
    N N3 0.55797(5) 0.72973(16) 0.59800(8) 0.0461(3) Uani d . 1 . .
    N N4 0.55879(5) 0.81534(15) 0.52518(8) 0.0400(3) Uani d . 1 . .
    C C1 0.35469(6) 0.63351(18) 0.34260(9) 0.0371(3) Uani d . 1 . .
    C C2 0.32860(6) 0.49921(19) 0.30573(10) 0.0431(4) Uani d . 1 . .
    H H2 0.3357 0.4037 0.3339 0.052 Uiso calc R 1 . .
    C C3 0.29185(6) 0.5090(2) 0.22647(11) 0.0490(4) Uani d . 1 . .
    H H3 0.2730 0.4203 0.2022 0.059 Uiso calc R 1 . .
    C C4 0.28296(6) 0.6486(2) 0.18339(10) 0.0504(4) Uani d . 1 . .
    H H4 0.2579 0.6546 0.1303 0.060 Uiso calc R 1 . .
    C C5 0.31115(7) 0.7800(2) 0.21888(11) 0.0497(4) Uani d . 1 . .
    H H5 0.3061 0.8736 0.1886 0.060 Uiso calc R 1 . .
    C C6 0.34670(6) 0.77364(19) 0.29874(10) 0.0440(4) Uani d . 1 . .
    H H6 0.3652 0.8629 0.3230 0.053 Uiso calc R 1 . .
    C C7 0.44219(6) 0.68619(19) 0.45316(9) 0.0405(4) Uani d . 1 . .
    C C8 0.46208(6) 0.63199(18) 0.53974(9) 0.0379(3) Uani d . 1 . .
    C C9 0.42086(6) 0.54514(18) 0.56011(9) 0.0391(4) Uani d . 1 . .
    C C10 0.51460(6) 0.6533(2) 0.59932(9) 0.0455(4) Uani d . 1 . .
    H H10 0.5176 0.5990 0.6505 0.055 Uiso calc R 1 . .
    C C11 0.60540(6) 0.89180(17) 0.52552(9) 0.0381(3) Uani d . 1 . .
    C C12 0.60884(6) 0.98077(18) 0.44780(9) 0.0384(4) Uani d . 1 . .
    C C13 0.65628(6) 1.06824(19) 0.45021(10) 0.0423(4) Uani d . 1 . .
    C C14 0.66193(7) 1.1489(2) 0.37797(11) 0.0520(4) Uani d . 1 . .
    H H14 0.6933 1.2075 0.3802 0.062 Uiso calc R 1 . .
    C C15 0.62176(8) 1.1429(2) 0.30318(11) 0.0545(4) Uani d . 1 . .
    H H15 0.6261 1.1964 0.2548 0.065 Uiso calc R 1 . .
    C C16 0.57499(8) 1.0581(2) 0.29950(11) 0.0567(5) Uani d . 1 . .
    H H16 0.5478 1.0541 0.2487 0.068 Uiso calc R 1 . .
    C C17 0.56846(7) 0.9792(2) 0.37078(10) 0.0495(4) Uani d . 1 . .
    H H17 0.5364 0.9235 0.3678 0.059 Uiso calc R 1 . .
    C C18 0.32105(7) 0.5084(2) 0.49384(11) 0.0549(5) Uani d . 1 . .
    H H18A 0.3183 0.5003 0.5524 0.082 Uiso calc R 1 . .
    H H18B 0.3094 0.4122 0.4644 0.082 Uiso calc R 1 . .
    H H18C 0.2982 0.5921 0.4658 0.082 Uiso calc R 1 . .
    C C19 0.42026(7) 0.4633(2) 0.64200(10) 0.0536(4) Uani d . 1 . .
    H H19A 0.3935 0.3815 0.6307 0.080 Uiso calc R 1 . .
    H H19B 0.4113 0.5365 0.6818 0.080 Uiso calc R 1 . .
    H H19C 0.4556 0.4193 0.6662 0.080 Uiso calc R 1 . .
    H H4N 0.5272(7) 0.812(2) 0.4759(11) 0.064 Uiso d . 1 . .
    H H3O 0.6855(9) 1.012(2) 0.5610(13) 0.080 Uiso d . 1 . .
loop_
    _atom_site_aniso_label
    _atom_site_aniso_U_11
    _atom_site_aniso_U_22
    _atom_site_aniso_U_33
    _atom_site_aniso_U_12
    _atom_site_aniso_U_13
    _atom_site_aniso_U_23
    O1 0.0432(6) 0.0856(9) 0.0391(6) -0.0239(6) 0.0004(5) 0.0156(6)
    O2 0.0401(6) 0.0670(8) 0.0431(6) -0.0113(6) -0.0058(5) 0.0095(5)
    O3 0.0418(7) 0.0787(9) 0.0547(8) -0.0157(6) 0.0001(6) 0.0107(6)
    N1 0.0359(7) 0.0532(8) 0.0339(7) -0.0077(6) 0.0080(5) 0.0031(6)
    N2 0.0380(7) 0.0511(8) 0.0388(7) -0.0065(6) 0.0141(6) 0.0016(6)
    N3 0.0427(8) 0.0572(9) 0.0342(7) -0.0076(7) 0.0010(6) 0.0060(6)
    N4 0.0358(7) 0.0470(8) 0.0331(7) -0.0045(6) 0.0001(5) 0.0042(6)
    C1 0.0298(7) 0.0484(9) 0.0334(7) -0.0019(6) 0.0083(6) -0.0051(7)
    C2 0.0414(9) 0.0445(9) 0.0440(9) -0.0030(7) 0.0117(7) -0.0051(7)
    C3 0.0409(9) 0.0573(11) 0.0488(10) -0.0091(8) 0.0111(8) -0.0149(8)
    C4 0.0360(9) 0.0707(13) 0.0406(9) 0.0002(8) 0.0021(7) -0.0055(8)
    C5 0.0464(10) 0.0539(11) 0.0466(9) 0.0041(8) 0.0073(8) 0.0046(8)
    C6 0.0422(9) 0.0451(10) 0.0439(9) -0.0052(7) 0.0088(7) -0.0046(7)
    C7 0.0368(8) 0.0485(9) 0.0346(8) -0.0068(7) 0.0058(6) -0.0012(7)
    C8 0.0376(8) 0.0437(9) 0.0325(8) -0.0018(7) 0.0084(6) -0.0025(6)
    C9 0.0407(8) 0.0431(9) 0.0354(8) -0.0003(7) 0.0130(7) -0.0025(6)
    C10 0.0451(9) 0.0570(11) 0.0322(8) -0.0048(8) 0.0053(7) 0.0058(7)
    C11 0.0341(8) 0.0388(8) 0.0377(8) -0.0008(6) 0.0014(6) -0.0019(6)
    C12 0.0361(8) 0.0382(9) 0.0387(8) 0.0016(6) 0.0046(7) 0.0006(6)
    C13 0.0382(8) 0.0425(9) 0.0439(9) -0.0007(7) 0.0058(7) -0.0001(7)
    C14 0.0512(10) 0.0506(11) 0.0555(10) -0.0083(8) 0.0157(8) 0.0043(8)
    C15 0.0652(12) 0.0527(11) 0.0464(10) -0.0001(9) 0.0155(9) 0.0086(8)
    C16 0.0574(11) 0.0642(12) 0.0414(10) -0.0053(9) -0.0017(8) 0.0081(8)
    C17 0.0448(9) 0.0551(11) 0.0436(9) -0.0078(8) 0.0011(7) 0.0065(8)
    C18 0.0400(9) 0.0760(13) 0.0515(10) -0.0125(9) 0.0167(8) 0.0009(9)
    C19 0.0559(11) 0.0632(12) 0.0440(9) -0.0041(9) 0.0165(8) 0.0081(8)
_geom_special_details
;
All e.s.d.'s (except the e.s.d. in the dihedral angle between two l.s. planes)
are estimated using the full covariance matrix. The cell e.s.d.'s are taken
into account individually in the estimation of e.s.d.'s in distances, angles
and torsion angles; correlations between e.s.d.'s in cell parameters are only
used when they are defined by crystal symmetry. An approximate (isotropic)
treatment of cell e.s.d.'s is used for estimating e.s.d.'s involving l.s.
planes.
;
loop_
    _geom_bond_atom_site_label_1
    _geom_bond_atom_site_label_2
    _geom_bond_site_symmetry_2
    _geom_bond_distance
    _geom_bond_publ_flag
    O1 C7 . 1.2469(18) ?
    O2 C11 . 1.2445(17) ?
    O3 C13 . 1.3553(18) ?
    O3 H3O . 0.95(2) ?
    N1 C7 . 1.3785(19) ?
    N1 N2 . 1.3940(17) ?
    N1 C1 . 1.4225(18) ?
    N2 C9 . 1.3417(19) ?
    N2 C18 . 1.4588(19) ?
    N3 C10 . 1.280(2) ?
    N3 N4 . 1.3830(17) ?
    N4 C11 . 1.3450(19) ?
    N4 H4N . 0.978(18) ?
    C1 C6 . 1.381(2) ?
    C1 C2 . 1.384(2) ?
    C2 C3 . 1.382(2) ?
    C2 H2 . 0.9300 ?
    C3 C4 . 1.372(2) ?
    C3 H3 . 0.9300 ?
    C4 C5 . 1.378(2) ?
    C4 H4 . 0.9300 ?
    C5 C6 . 1.375(2) ?
    C5 H5 . 0.9300 ?
    C6 H6 . 0.9300 ?
    C7 C8 . 1.434(2) ?
    C8 C9 . 1.381(2) ?
    C8 C10 . 1.445(2) ?
    C9 C19 . 1.492(2) ?
    C10 H10 . 0.9300 ?
    C11 C12 . 1.481(2) ?
    C12 C17 . 1.397(2) ?
    C12 C13 . 1.405(2) ?
    C13 C14 . 1.385(2) ?
    C14 C15 . 1.370(2) ?
    C14 H14 . 0.9300 ?
    C15 C16 . 1.375(2) ?
    C15 H15 . 0.9300 ?
    C16 C17 . 1.371(2) ?
    C16 H16 . 0.9300 ?
    C17 H17 . 0.9300 ?
    C18 H18A . 0.9600 ?
    C18 H18B . 0.9600 ?
    C18 H18C . 0.9600 ?
    C19 H19A . 0.9600 ?
    C19 H19B . 0.9600 ?
    C19 H19C . 0.9600 ?
loop_
    _geom_angle_atom_site_label_1
    _geom_angle_atom_site_label_2
    _geom_angle_atom_site_label_3
    _geom_angle_site_symmetry_1
    _geom_angle_site_symmetry_3
    _geom_angle
    _geom_angle_publ_flag
    C13 O3 H3O . . 102.6(13) ?
    C7 N1 N2 . . 109.30(12) ?
    C7 N1 C1 . . 127.67(12) ?
    N2 N1 C1 . . 121.87(12) ?
    C9 N2 N1 . . 108.03(12) ?
    C9 N2 C18 . . 126.78(13) ?
    N1 N2 C18 . . 120.37(13) ?
    C10 N3 N4 . . 118.23(13) ?
    C11 N4 N3 . . 116.54(12) ?
    C11 N4 H4N . . 124.0(11) ?
    N3 N4 H4N . . 119.4(11) ?
    C6 C1 C2 . . 120.59(14) ?
    C6 C1 N1 . . 118.62(13) ?
    C2 C1 N1 . . 120.77(14) ?
    C3 C2 C1 . . 119.07(15) ?
    C3 C2 H2 . . 120.5 ?
    C1 C2 H2 . . 120.5 ?
    C4 C3 C2 . . 120.46(15) ?
    C4 C3 H3 . . 119.8 ?
    C2 C3 H3 . . 119.8 ?
    C3 C4 C5 . . 119.91(15) ?
    C3 C4 H4 . . 120.0 ?
    C5 C4 H4 . . 120.0 ?
    C6 C5 C4 . . 120.50(16) ?
    C6 C5 H5 . . 119.8 ?
    C4 C5 H5 . . 119.8 ?
    C5 C6 C1 . . 119.35(15) ?
    C5 C6 H6 . . 120.3 ?
    C1 C6 H6 . . 120.3 ?
    O1 C7 N1 . . 122.57(13) ?
    O1 C7 C8 . . 131.79(14) ?
    N1 C7 C8 . . 105.59(13) ?
    C9 C8 C7 . . 107.25(13) ?
    C9 C8 C10 . . 122.31(14) ?
    C7 C8 C10 . . 130.42(14) ?
    N2 C9 C8 . . 109.73(13) ?
    N2 C9 C19 . . 121.19(14) ?
    C8 C9 C19 . . 129.08(14) ?
    N3 C10 C8 . . 134.81(14) ?
    N3 C10 H10 . . 112.6 ?
    C8 C10 H10 . . 112.6 ?
    O2 C11 N4 . . 121.06(14) ?
    O2 C11 C12 . . 120.45(13) ?
    N4 C11 C12 . . 118.47(13) ?
    C17 C12 C13 . . 117.59(14) ?
    C17 C12 C11 . . 124.04(14) ?
    C13 C12 C11 . . 118.34(13) ?
    O3 C13 C14 . . 117.70(14) ?
    O3 C13 C12 . . 122.12(14) ?
    C14 C13 C12 . . 120.18(15) ?
    C15 C14 C13 . . 120.58(16) ?
    C15 C14 H14 . . 119.7 ?
    C13 C14 H14 . . 119.7 ?
    C14 C15 C16 . . 120.14(16) ?
    C14 C15 H15 . . 119.9 ?
    C16 C15 H15 . . 119.9 ?
    C17 C16 C15 . . 119.99(16) ?
    C17 C16 H16 . . 120.0 ?
    C15 C16 H16 . . 120.0 ?
    C16 C17 C12 . . 121.51(16) ?
    C16 C17 H17 . . 119.2 ?
    C12 C17 H17 . . 119.2 ?
    N2 C18 H18A . . 109.5 ?
    N2 C18 H18B . . 109.5 ?
    H18A C18 H18B . . 109.5 ?
    N2 C18 H18C . . 109.5 ?
    H18A C18 H18C . . 109.5 ?
    H18B C18 H18C . . 109.5 ?
    C9 C19 H19A . . 109.5 ?
    C9 C19 H19B . . 109.5 ?
    H19A C19 H19B . . 109.5 ?
    C9 C19 H19C . . 109.5 ?
    H19A C19 H19C . . 109.5 ?
    H19B C19 H19C . . 109.5 ?
loop_
    _geom_torsion_atom_site_label_1
    _geom_torsion_atom_site_label_2
    _geom_torsion_atom_site_label_3
    _geom_torsion_atom_site_label_4
    _geom_torsion_site_symmetry_1
    _geom_torsion_site_symmetry_2
    _geom_torsion_site_symmetry_3
    _geom_torsion_site_symmetry_4
    _geom_torsion
    _geom_torsion_publ_flag
    C7 N1 N2 C9 . . . . 3.35(17) ?
    C1 N1 N2 C9 . . . . 171.97(13) ?
    C7 N1 N2 C18 . . . . 160.36(14) ?
    C1 N1 N2 C18 . . . . -31.0(2) ?
    C10 N3 N4 C11 . . . . -178.83(15) ?
    C7 N1 C1 C6 . . . . -52.2(2) ?
    N2 N1 C1 C6 . . . . 141.46(14) ?
    C7 N1 C1 C2 . . . . 128.96(17) ?
    N2 N1 C1 C2 . . . . -37.4(2) ?
    C6 C1 C2 C3 . . . . -3.9(2) ?
    N1 C1 C2 C3 . . . . 175.00(13) ?
    C1 C2 C3 C4 . . . . 2.6(2) ?
    C2 C3 C4 C5 . . . . 0.5(2) ?
    C3 C4 C5 C6 . . . . -2.4(2) ?
    C4 C5 C6 C1 . . . . 1.1(2) ?
    C2 C1 C6 C5 . . . . 2.0(2) ?
    N1 C1 C6 C5 . . . . -176.85(14) ?
    N2 N1 C7 O1 . . . . 175.00(15) ?
    C1 N1 C7 O1 . . . . 7.2(3) ?
    N2 N1 C7 C8 . . . . -2.66(17) ?
    C1 N1 C7 C8 . . . . -170.43(14) ?
    O1 C7 C8 C9 . . . . -176.30(18) ?
    N1 C7 C8 C9 . . . . 1.05(17) ?
    O1 C7 C8 C10 . . . . 2.2(3) ?
    N1 C7 C8 C10 . . . . 179.56(16) ?
    N1 N2 C9 C8 . . . . -2.65(17) ?
    C18 N2 C9 C8 . . . . -157.76(16) ?
    N1 N2 C9 C19 . . . . 178.01(14) ?
    C18 N2 C9 C19 . . . . 22.9(2) ?
    C7 C8 C9 N2 . . . . 1.00(18) ?
    C10 C8 C9 N2 . . . . -177.66(14) ?
    C7 C8 C9 C19 . . . . -179.73(16) ?
    C10 C8 C9 C19 . . . . 1.6(3) ?
    N4 N3 C10 C8 . . . . -0.2(3) ?
    C9 C8 C10 N3 . . . . -177.33(18) ?
    C7 C8 C10 N3 . . . . 4.4(3) ?
    N3 N4 C11 O2 . . . . -0.7(2) ?
    N3 N4 C11 C12 . . . . 178.00(13) ?
    O2 C11 C12 C17 . . . . 172.71(15) ?
    N4 C11 C12 C17 . . . . -6.0(2) ?
    O2 C11 C12 C13 . . . . -5.1(2) ?
    N4 C11 C12 C13 . . . . 176.17(14) ?
    C17 C12 C13 O3 . . . . 179.98(15) ?
    C11 C12 C13 O3 . . . . -2.1(2) ?
    C17 C12 C13 C14 . . . . -0.1(2) ?
    C11 C12 C13 C14 . . . . 177.82(15) ?
    O3 C13 C14 C15 . . . . 179.16(16) ?
    C12 C13 C14 C15 . . . . -0.8(3) ?
    C13 C14 C15 C16 . . . . 0.8(3) ?
    C14 C15 C16 C17 . . . . 0.1(3) ?
    C15 C16 C17 C12 . . . . -1.0(3) ?
    C13 C12 C17 C16 . . . . 1.0(3) ?
    C11 C12 C17 C16 . . . . -176.83(16) ?
loop_
    _geom_hbond_atom_site_label_D
    _geom_hbond_atom_site_label_H
    _geom_hbond_atom_site_label_A
    _geom_hbond_site_symmetry_A
    _geom_hbond_distance_DH
    _geom_hbond_distance_HA
    _geom_hbond_distance_DA
    _geom_hbond_angle_DHA
    O3 H3O O2 . 0.95(2) 1.62(2) 2.5076(17) 155(2)
    N4 H4N O1 . 0.978(18) 1.763(18) 2.7140(16) 163.3(16)
_iucr_refine_instructions_details
;
TITL ASLAM7_0m in C2/c
CELL 0.71073 25.2357 8.5624 16.0329 90.000 104.048 90.000
ZERR 8.0000 0.0006 0.0002 0.0004 0.000 0.001 0.000
LATT 7
SYMM -X, Y, 0.5-Z
SFAC C H N O
UNIT 152 144 32 24
MERG 2
FMAP 2
GRID
PLAN 20
TEMP 23
SIZE 0.05 0.06 0.22
OMIT      2   0   0
MPLA C12 C13 C14 C15 C16 C17
MPLA C1 C2 C3 C4 C5 C6
MPLA N1 N2 C6 C7 C8
MPLA O1 C7 C8 C10 N3 N4 H4N
MPLA O2 C11 C12 C13 O3 H3O
MPLA C12 C13 C14 C15 C16 C17
MPLA N1 N2 C6 C7 C8
MPLA O2 C11 C12 C13 O3 H3O
HTAB O3 O2
HTAB N4 O1
BOND   $H
CONF
L.S. 15
ACTA 52
WGHT    0.052700    0.921100
FVAR       0.09207
O1    4    0.464531    0.762016    0.404733    11.00000    0.04322    0.08559 =
         0.03908    0.01563    0.00041   -0.02394
O2    4    0.645204    0.886106    0.588918    11.00000    0.04010    0.06696 =
         0.04306    0.00954   -0.00576   -0.01126
O3    4    0.697776    1.077220    0.521820    11.00000    0.04182    0.07867 =
         0.05470    0.01068    0.00006   -0.01565
N1    3    0.389482    0.630688    0.426940    11.00000    0.03595    0.05318 =
         0.03387    0.00308    0.00801   -0.00766
N2    3    0.377615    0.539858    0.492255    11.00000    0.03804    0.05106 =
         0.03878    0.00164    0.01412   -0.00650
N3    3    0.557970    0.729731    0.598002    11.00000    0.04267    0.05716 =
         0.03419    0.00600    0.00100   -0.00764
N4    3    0.558789    0.815343    0.525182    11.00000    0.03578    0.04697 =
         0.03305    0.00421    0.00009   -0.00451
C1    1    0.354695    0.633507    0.342596    11.00000    0.02982    0.04837 =
         0.03342   -0.00514    0.00832   -0.00186
C2    1    0.328597    0.499206    0.305726    11.00000    0.04136    0.04452 =
         0.04398   -0.00511    0.01169   -0.00304
AFIX  43
H2    2    0.335696    0.403748    0.333899    11.00000   -1.20000
AFIX   0
C3    1    0.291845    0.508988    0.226467    11.00000    0.04090    0.05725 =
         0.04883   -0.01491    0.01111   -0.00912
AFIX  43
H3    2    0.273003    0.420279    0.202164    11.00000   -1.20000
AFIX   0
C4    1    0.282962    0.648640    0.183386    11.00000    0.03604    0.07075 =
         0.04055   -0.00549    0.00209    0.00016
AFIX  43
H4    2    0.257948    0.654644    0.130291    11.00000   -1.20000
AFIX   0
C5    1    0.311146    0.779969    0.218885    11.00000    0.04643    0.05391 =
         0.04660    0.00461    0.00735    0.00408
AFIX  43
H5    2    0.306078    0.873611    0.188596    11.00000   -1.20000
AFIX   0
C6    1    0.346705    0.773643    0.298743    11.00000    0.04215    0.04505 =
         0.04394   -0.00458    0.00880   -0.00519
AFIX  43
H6    2    0.365199    0.862895    0.322992    11.00000   -1.20000
AFIX   0
C7    1    0.442189    0.686186    0.453156    11.00000    0.03678    0.04852 =
         0.03462   -0.00117    0.00576   -0.00684
C8    1    0.462077    0.631991    0.539735    11.00000    0.03758    0.04370 =
         0.03248   -0.00247    0.00838   -0.00180
C9    1    0.420858    0.545144    0.560106    11.00000    0.04073    0.04307 =
         0.03542   -0.00254    0.01302   -0.00026
C10   1    0.514602    0.653342    0.599319    11.00000    0.04513    0.05698 =
         0.03216    0.00582    0.00527   -0.00482
AFIX  43
H10   2    0.517572    0.598973    0.650464    11.00000   -1.20000
AFIX   0
C11   1    0.605400    0.891799    0.525523    11.00000    0.03409    0.03881 =
         0.03774   -0.00192    0.00139   -0.00084
C12   1    0.608837    0.980768    0.447800    11.00000    0.03610    0.03824 =
         0.03865    0.00058    0.00457    0.00160
C13   1    0.656279    1.068240    0.450213    11.00000    0.03819    0.04252 =
         0.04391   -0.00011    0.00580   -0.00068
C14   1    0.661932    1.148874    0.377968    11.00000    0.05124    0.05063 =
         0.05548    0.00431    0.01565   -0.00833
AFIX  43
H14   2    0.693264    1.207544    0.380237    11.00000   -1.20000
AFIX   0
C15   1    0.621758    1.142943    0.303181    11.00000    0.06523    0.05272 =
         0.04642    0.00863    0.01548   -0.00006
AFIX  43
H15   2    0.626133    1.196440    0.254815    11.00000   -1.20000
AFIX   0
C16   1    0.574987    1.058054    0.299502    11.00000    0.05736    0.06424 =
         0.04145    0.00811   -0.00174   -0.00526
AFIX  43
H16   2    0.547786    1.054103    0.248672    11.00000   -1.20000
AFIX   0
C17   1    0.568462    0.979245    0.370778    11.00000    0.04477    0.05514 =
         0.04357    0.00650    0.00115   -0.00781
AFIX  43
H17   2    0.536428    0.923493    0.367794    11.00000   -1.20000
AFIX   0
C18   1    0.321055    0.508436    0.493843    11.00000    0.04003    0.07596 =
         0.05151    0.00090    0.01669   -0.01249
AFIX 137
H18A  2    0.318313    0.500349    0.552370    11.00000   -1.50000
H18B  2    0.309422    0.412172    0.464363    11.00000   -1.50000
H18C  2    0.298207    0.592108    0.465842    11.00000   -1.50000
AFIX   0
C19   1    0.420258    0.463324    0.641999    11.00000    0.05588    0.06323 =
         0.04398    0.00808    0.01654   -0.00409
AFIX 137
H19A  2    0.393468    0.381476    0.630658    11.00000   -1.50000
H19B  2    0.411280    0.536493    0.681817    11.00000   -1.50000
H19C  2    0.455640    0.419342    0.666232    11.00000   -1.50000
AFIX   0
H4N   2    0.527157    0.811994    0.475865    11.00000   -1.20000
H3O   2    0.685527    1.011800    0.560980    11.00000   -1.50000
HKLF 4
REM  ASLAM7_0m in C2/c
REM R1 =  0.0433 for   2653 Fo > 4sig(Fo)  and  0.0789 for all   4174 data
REM    243 parameters refined using      0 restraints
END
WGHT      0.0518      0.9687
REM Highest difference peak  0.160,  deepest hole -0.185,  1-sigma level  0.036
Q1    1   0.3785  0.4824  0.6546  11.00000  0.05    0.16
Q2    1   0.4874  0.5933  0.5514  11.00000  0.05    0.15
Q3    1   0.4381  0.6379  0.5622  11.00000  0.05    0.15
Q4    1   0.3355  0.5797  0.3277  11.00000  0.05    0.15
Q5    1   0.4610  0.6228  0.4954  11.00000  0.05    0.15
Q6    1   0.4504  0.5386  0.5431  11.00000  0.05    0.15
Q7    1   0.4505  0.6990  0.5099  11.00000  0.05    0.15
Q8    1   0.3219  0.4243  0.5411  11.00000  0.05    0.14
Q9    1   0.2966  0.4971  0.4389  11.00000  0.05    0.14
Q10   1   0.4200  0.3255  0.6389  11.00000  0.05    0.14
Q11   1   0.4493  0.5375  0.6962  11.00000  0.05    0.14
Q12   1   0.5316  0.5343  0.6469  11.00000  0.05    0.13
Q13   1   0.7020  0.9726  0.4987  11.00000  0.05    0.13
Q14   1   0.5906  0.7394  0.6359  11.00000  0.05    0.13
Q15   1   0.6209  1.0518  0.4539  11.00000  0.05    0.13
Q16   1   0.4750  0.6928  0.5660  11.00000  0.05    0.13
Q17   1   0.6056  0.9307  0.4737  11.00000  0.05    0.13
Q18   1   0.6294  1.0275  0.4472  11.00000  0.05    0.12
Q19   1   0.2787  0.9115  0.2481  11.00000  0.05    0.12
Q20   1   0.5996  0.9360  0.4086  11.00000  0.05    0.12
;
data_global
_journal_date_recd_electronic     2011-12-23
_journal_date_accepted     2012-01-05
_journal_name_full     'Acta Crystallographica, Section E'
_journal_year     2012
_journal_volume     68
_journal_issue      2
_journal_page_first     o352
_journal_page_last     o352
_journal_paper_category     QO
_journal_paper_doi     10.1107/S1600536812000402
_journal_coeditor_code     IS5039
_publ_contact_author_name     'Muhammad Nadeem Arshad'
_publ_contact_author_address
;
Department of Chemistry, University of Gujrat, Gujrat 50781, Pakistan
;
_publ_contact_author_email
                             'mnachemist@hotmail.com, maslamchemist@hotmail.com'
_publ_contact_author_fax     ?
_publ_contact_author_phone     '+923334537630'
_publ_section_title
;\
<i>N</i>'-[(<i>Z</i>)-(1,5-Dimethyl-3-oxo-2-phenyl-2,3-dihydro-1<i>H</i>-\
pyrazol-4-yl)methylidene]-2-hydroxybenzohydrazide
;
loop_
    _publ_author_name
    _publ_author_footnote
    _publ_author_address
    'Aslam, Muhammad' .
;
Department of Chemistry, University of Karachi, Karachi 75270, Pakistan
Pakistan Council of Scientific and Industrial Research Laboratories Complex,
Karachi 75280, Pakistan
;
    'Anis, Itrat' .
;
Department of Chemistry, University of Karachi, Karachi 75270, Pakistan
;
    'Afza, Nighat' .
;
Department of Chemistry, University of Karachi, Karachi 75270, Pakistan
;
    'Ejaz' .
;
Materials Chemistry Laboratory, Department of Chemistry,
GC University, Lahore 54000, Pakistan
;
    'Khan, Islam Ullah' .
;
Materials Chemistry Laboratory, Department of Chemistry,
GC University, Lahore 54000, Pakistan
;
    'Arshad, Muhammad Nadeem' .
;
Department of Chemistry, University of Gujrat, Gujrat 50781, Pakistan
;
_publ_section_synopsis     .
