# Supplementary material for: N′-[(Z)-(1,5-Dimethyl-3-oxo-2-phenyl-2,3-dihydro-1H-pyrazol-4-yl)methyl­idene]-2-hy­droxy­benzohydrazide
Source: Acta Crystallogr Sect E Struct Rep Online. 2012 Jan 11;68(Pt 2):o352. doi: 10.1107/S1600536812000402 (PMC3275035; doi:10.1107/S1600536812000402)
Supplement: Supplementary file 2 [file e-68-0o352-Isup2.hkl]

# 
# h,k,l, Fc-squared, Fo-squared, sigma(Fo-squared) and status flag 
# 
data_I
_shelx_title ' ASLAM7_0m in C2/c' 
_shelx_refln_list_code          4 
_shelx_F_calc_maximum      350.86 
_exptl_crystal_F_000      1472.00 
_reflns_d_resolution_high  0.7498 
 
loop_ 
 _symmetry_equiv_pos_as_xyz 
 'x, y, z' 
 '-x, y, -z+1/2' 
 'x+1/2, y+1/2, z' 
 '-x+1/2, y+1/2, -z+1/2' 
 '-x, -y, -z' 
 'x, -y, z-1/2' 
 '-x+1/2, -y+1/2, -z' 
 'x+1/2, -y+1/2, z-1/2' 
 
_cell_length_a    25.2357 
_cell_length_b     8.5624 
_cell_length_c    16.0329 
_cell_angle_alpha  90.000 
_cell_angle_beta  104.048 
_cell_angle_gamma  90.000 
 
_shelx_F_squared_multiplier     1.000 
 
loop_ 
 _refln_index_h 
 _refln_index_k 
 _refln_index_l 
 _refln_F_squared_calc 
 _refln_F_squared_meas 
 _refln_F_squared_sigma 
 _refln_observed_status 
   4   0   0    77179.07    69496.41    703.10 o 
   6   0   0     1788.61     1752.74     26.56 o 
   8   0   0    30145.83    29626.21    268.70 o 
  10   0   0     2440.90     2739.49     36.27 o 
  12   0   0     4241.50     4583.23     63.80 o 
  14   0   0      270.23      254.75     19.59 o 
  16   0   0      103.96      137.84     16.62 o 
  18   0   0      546.38      558.53     48.37 o 
  20   0   0      243.91      217.49     22.93 o 
  22   0   0     2246.72     2224.10     61.11 o 
  24   0   0      395.87      391.83     40.70 o 
  26   0   0      399.03      460.13     70.79 o 
  28   0   0      368.71      327.98     48.37 o 
  30   0   0      130.91      162.81     41.29 o 
  32   0   0        8.10       27.14     33.03 o 
   3   1   0      648.30      711.28     31.54 o 
   5   1   0     6094.73     5763.80     42.69 o 
   7   1   0     1425.65     1358.52     14.20 o 
   9   1   0     1831.22     1670.71     17.54 o 
  11   1   0      355.20      331.09     10.57 o 
  13   1   0       74.69      110.36     11.74 o 
  15   1   0      499.46      477.19     17.36 o 
  17   1   0      226.14      255.89     15.18 o 
  19   1   0      997.18      964.26     31.78 o 
  21   1   0      646.83      593.11     23.39 o 
  23   1   0     2877.76     3006.12     51.73 o 
  25   1   0       14.45       34.91     15.46 o 
  27   1   0       26.37        2.06     16.61 o 
  29   1   0        0.75        2.73     15.96 o 
  31   1   0      358.30      366.33     37.90 o 
   0   2   0    17003.61    15529.94    176.91 o 
   2   2   0    11078.85    10780.49    129.92 o 
   4   2   0    18769.26    18180.36    153.36 o 
   6   2   0     2548.22     2486.61     21.62 o 
   8   2   0      218.21      191.07      6.81 o 
  10   2   0    14995.83    15462.26    132.61 o 
  12   2   0     3431.02     3297.41     29.36 o 
  14   2   0      151.28      133.29     11.05 o 
  16   2   0       44.23       70.35      8.96 o 
  18   2   0      161.99      183.98     13.45 o 
  20   2   0     1393.15     1368.97     33.25 o 
  22   2   0      263.03      330.12     18.32 o 
  24   2   0      776.14      776.15     33.77 o 
  26   2   0       45.79       16.01     15.64 o 
  28   2   0      227.55      204.90     23.61 o 
  30   2   0        2.74       -6.99     17.19 o 
  32   2   0      464.90      430.62     58.99 o 
   1   3   0      220.39      183.41     11.80 o 
   3   3   0    24110.10    23780.22    237.57 o 
   5   3   0      410.10      415.92     19.77 o 
   7   3   0      771.80      752.77     20.42 o 
   9   3   0     3143.45     3192.94     31.68 o 
  11   3   0     1343.71     1281.10     16.46 o 
  13   3   0       14.83       23.67      5.21 o 
  15   3   0        1.44       -1.30     12.52 o 
  17   3   0       36.44       32.91     10.27 o 
  19   3   0      493.46      471.42     22.81 o 
  21   3   0       16.30        9.02     11.29 o 
  23   3   0      603.84      676.03     33.55 o 
  25   3   0      275.34      291.72     22.57 o 
  27   3   0      162.11      115.81     31.50 o 
  29   3   0       18.10        9.35     21.26 o 
  31   3   0        0.07        5.44     27.72 o 
   0   4   0        6.39       16.04     12.98 o 
   2   4   0      165.17      194.03     16.08 o 
   4   4   0     1018.42      962.11     19.91 o 
   6   4   0      879.63      973.31     20.59 o 
   8   4   0    12343.84    12547.21    158.71 o 
  10   4   0       30.85       46.23      7.29 o 
  12   4   0      673.84      692.52     23.72 o 
  14   4   0      105.35       91.24     11.84 o 
  16   4   0      887.84      910.46     22.03 o 
  18   4   0        0.09       -2.09      6.46 o 
  20   4   0      834.67      756.12     20.23 o 
  22   4   0       10.79        8.86     11.81 o 
  24   4   0      239.68      231.93     26.25 o 
  26   4   0       27.23       28.15     21.93 o 
  28   4   0        6.12      -18.13     18.13 o 
  30   4   0       24.39        8.45     22.96 o 
   1   5   0       86.35      124.04     13.57 o 
   3   5   0     2724.43     2737.47     56.07 o 
   5   5   0      391.98      420.02     12.04 o 
   7   5   0        3.22       11.72      7.06 o 
   9   5   0       29.24       23.06      8.96 o 
  11   5   0      354.72      369.34     15.80 o 
  13   5   0      119.59      136.91     11.04 o 
  15   5   0      127.55       90.27     11.44 o 
  17   5   0        0.12      -12.81     12.81 o 
  19   5   0        0.00        3.89     12.36 o 
  21   5   0       33.68       53.27     16.13 o 
  23   5   0       60.50       53.90     19.93 o 
  25   5   0       17.22       -3.23     18.97 o 
  27   5   0      204.49      215.20     30.88 o 
  29   5   0        7.70      -15.43     20.93 o 
   0   6   0      860.20      999.25     47.19 o 
   2   6   0        0.07       -2.81     10.85 o 
   4   6   0        1.17        1.18     15.85 o 
   6   6   0       22.81       28.43      5.65 o 
   8   6   0        5.80        9.76      8.56 o 
  10   6   0       45.71       50.96     12.29 o 
  12   6   0       11.42        2.21      5.45 o 
  14   6   0        4.37        2.25      9.64 o 
  16   6   0      201.55      175.55     17.77 o 
  18   6   0     1117.10     1057.60     55.74 o 
  20   6   0      264.57      273.57     25.06 o 
  22   6   0       13.74        6.57     17.92 o 
  24   6   0       32.46       49.38     19.82 o 
  26   6   0      291.61      318.58     34.56 o 
   1   7   0      655.24      666.56     45.88 o 
   3   7   0      850.73      844.76     48.75 o 
   5   7   0     2391.76     2314.99     37.36 o 
   7   7   0        1.88       -2.97      8.56 o 
   9   7   0       60.14       54.96     14.57 o 
  11   7   0       16.60        0.45     15.01 o 
  13   7   0       40.43       41.25      9.88 o 
  15   7   0       74.71       61.83     13.51 o 
  17   7   0      392.28      389.08     24.89 o 
  19   7   0       13.00       11.27     18.79 o 
  21   7   0       32.12       32.88     18.65 o 
  23   7   0        2.74       19.07     41.29 o 
  25   7   0       10.32       13.25     21.26 o 
   0   8   0      937.96      844.73     69.61 o 
   2   8   0       93.33       74.17     25.43 o 
   4   8   0      212.52      206.46     43.65 o 
   6   8   0      428.61      356.48     33.03 o 
   8   8   0      350.82      405.99     29.44 o 
  10   8   0       35.20       24.50     23.01 o 
  12   8   0      137.14      142.83     21.18 o 
  14   8   0      552.62      538.15     35.00 o 
  16   8   0      235.18      268.34     21.22 o 
  18   8   0       19.28       25.01     15.71 o 
  20   8   0        5.71       19.98     17.85 o 
  22   8   0        0.72      -12.66     18.13 o 
   1   9   0       36.06       55.43     25.35 o 
   3   9   0        1.49      -23.60     28.31 o 
   5   9   0      139.82      117.06     23.01 o 
   7   9   0       16.41       22.44     15.72 o 
   9   9   0      218.75      206.15     25.90 o 
  11   9   0        0.76       10.77     18.21 o 
  13   9   0        4.55        1.64     18.94 o 
  15   9   0        6.15       -6.44     11.77 o 
  17   9   0        8.91       10.90     14.86 o 
  19   9   0       17.58       24.47     20.06 o 
   0  10   0       58.27       43.65     42.47 o 
   2  10   0       46.58       57.81     42.47 o 
   4  10   0        1.80      -22.42     41.29 o 
   6  10   0        0.29        5.70     25.96 o 
   8  10   0       77.01      109.78     40.11 o 
  10  10   0       18.45       31.79     19.43 o 
  12  10   0        0.03      -18.37     29.49 o 
  14  10   0       60.59       38.78     24.23 o 
   1  11   0       67.99       31.85     44.83 o 
   3  11   0       76.50       82.58     46.01 o 
   5  11   0      134.42      130.96     53.09 o 
   7  11   0       19.87       61.91     21.40 o 
 -31   1   1       25.14       37.63     24.78 o 
 -29   1   1        2.75       11.26     15.83 o 
 -27   1   1       21.42       11.95     14.63 o 
 -25   1   1       84.82       81.59     14.03 o 
 -23   1   1     1086.80     1051.92     31.72 o 
 -21   1   1     1121.50     1099.24     29.54 o 
 -19   1   1      745.93      743.04     31.40 o 
 -17   1   1       78.03       66.09     10.46 o 
 -15   1   1        0.03        5.56      6.88 o 
 -13   1   1     1431.49     1307.12     22.20 o 
 -11   1   1     1799.51     1940.44     21.89 o 
  -9   1   1      653.70      760.48     11.29 o 
  -7   1   1     4651.06     4872.11     35.98 o 
  -5   1   1    14984.86    13706.15     88.62 o 
  -3   1   1     7423.64     6526.36     96.95 o 
  -1   1   1     3618.08     3303.69     53.31 o 
   1   1   1     2605.22     2400.68     24.81 o 
   3   1   1     2622.37     2333.98     20.28 o 
   5   1   1      193.68      233.21      6.65 o 
   7   1   1      164.61      187.79      6.02 o 
   9   1   1     1513.91     1588.48     17.29 o 
  11   1   1      680.86      781.49     24.80 o 
  13   1   1       10.41       19.04      6.22 o 
  15   1   1      677.19      716.56     31.84 o 
  17   1   1     2081.79     2045.51     36.44 o 
  19   1   1      787.77      730.36     25.54 o 
  21   1   1      105.26       96.58     13.47 o 
  23   1   1     1364.84     1437.95     35.70 o 
  25   1   1      176.03      183.49     21.03 o 
  27   1   1     1029.10     1223.34     43.58 o 
  29   1   1        1.87        2.28     19.59 o 
  31   1   1       12.78        0.38     22.10 o 
 -32   2   1       56.36       64.81     25.82 o 
 -30   2   1      450.69      502.31     33.57 o 
 -28   2   1      114.34       98.71     19.69 o 
 -26   2   1      833.02      869.23     55.27 o 
 -24   2   1       17.91       10.31     14.00 o 
 -22   2   1      489.59      448.92     23.67 o 
 -20   2   1       63.22       72.29     23.07 o 
 -18   2   1      532.57      530.20     19.11 o 
 -16   2   1      374.23      388.58     27.42 o 
 -14   2   1     4942.67     5484.41     65.47 o 
 -12   2   1       25.98       15.22      3.94 o 
 -10   2   1     4769.26     5213.67     44.36 o 
  -8   2   1     2345.12     2214.24     20.40 o 
  -6   2   1     2662.51     2686.33     22.25 o 
  -4   2   1    70724.30    68322.19    633.21 o 
  -2   2   1    24363.14    23302.10    226.97 o 
   0   2   1    18596.49    17826.04    154.79 o 
   2   2   1     4159.40     3967.85     34.62 o 
   4   2   1      791.58      720.29     17.33 o 
   6   2   1    10009.07     9707.06     65.98 o 
   8   2   1     1146.67     1245.64     16.16 o 
  10   2   1       38.55       43.96      6.19 o 
  12   2   1     1103.19     1035.50     22.07 o 
  14   2   1        0.00       -0.59      3.87 o 
  16   2   1     2359.53     2437.30     51.26 o 
  18   2   1       29.27       33.55      9.06 o 
  20   2   1       11.50        9.77      9.51 o 
  22   2   1       75.08       84.98     15.71 o 
  24   2   1        0.28      -12.84     12.84 o 
  26   2   1      776.78      817.93     54.42 o 
  28   2   1       89.00       89.03     19.84 o 
  30   2   1       34.21       42.67     18.66 o 
 -31   3   1        5.16        6.91     23.60 o 
 -29   3   1      148.51       79.03     25.35 o 
 -27   3   1      710.07      783.25     72.17 o 
 -25   3   1      254.08      252.85     17.49 o 
 -23   3   1      266.21      280.17     16.96 o 
 -21   3   1      112.47      125.25     12.00 o 
 -19   3   1       20.13        9.29      7.83 o 
 -17   3   1        1.48        2.66      6.39 o 
 -15   3   1     1575.46     1527.62     23.54 o 
 -13   3   1      374.64      382.86     11.19 o 
 -11   3   1       24.05       51.88      4.80 o 
  -9   3   1     6374.24     6648.21     52.41 o 
  -7   3   1     4272.20     4304.90     53.51 o 
  -5   3   1      131.57      175.92     11.69 o 
  -3   3   1      903.45      832.07     21.52 o 
  -1   3   1    12038.11    11952.57    113.01 o 
   1   3   1      155.14      129.33      9.58 o 
   3   3   1      856.47      837.47     11.82 o 
   5   3   1     1091.04     1160.69     19.62 o 
   7   3   1      489.53      504.13     13.10 o 
   9   3   1      176.09      124.32      6.69 o 
  11   3   1       94.88      105.41      7.35 o 
  13   3   1     1306.16     1287.20     23.83 o 
  15   3   1       33.40       39.79      8.40 o 
  17   3   1     1224.09     1264.05     30.82 o 
  19   3   1      343.13      316.62     19.89 o 
  21   3   1       23.71       31.22     12.57 o 
  23   3   1       36.43       24.70     13.30 o 
  25   3   1       52.78       26.27     14.81 o 
  27   3   1      119.09      122.68     19.41 o 
  29   3   1       17.66       35.33     28.31 o 
  31   3   1      115.65      136.32     30.37 o 
 -30   4   1      188.34      177.09     41.29 o 
 -28   4   1       57.48       60.81     47.19 o 
 -26   4   1       92.06      148.01     22.93 o 
 -24   4   1       21.08        7.24     14.67 o 
 -22   4   1      504.05      495.66     24.96 o 
 -20   4   1       89.24       75.80     13.12 o 
 -18   4   1      748.27      748.05     25.50 o 
 -16   4   1       21.28       18.99      8.01 o 
 -14   4   1      196.54      213.78     16.19 o 
 -12   4   1       58.33       52.66      5.73 o 
 -10   4   1     1891.74     1881.33     24.42 o 
  -8   4   1       19.53        1.48      6.84 o 
  -6   4   1     5617.42     5589.71     64.74 o 
  -4   4   1      156.00      170.64     20.02 o 
  -2   4   1       86.02       63.70     10.17 o 
   0   4   1      399.66      404.66     17.96 o 
   2   4   1      735.99      693.94     30.41 o 
   4   4   1      137.03      130.63      6.19 o 
   6   4   1     2679.42     2698.83     41.91 o 
   8   4   1     1069.01     1186.57     28.56 o 
  10   4   1     1052.66     1155.86     20.00 o 
  12   4   1     1278.98     1438.79     24.42 o 
  14   4   1      491.87      491.58     17.03 o 
  16   4   1       40.85       31.30     12.56 o 
  18   4   1        0.20        5.06      6.21 o 
  20   4   1        6.65       -6.53      7.28 o 
  22   4   1      241.73      296.65     27.06 o 
  24   4   1        4.16       -7.04     15.28 o 
  26   4   1        4.75        7.64     18.70 o 
  28   4   1       68.96       44.68     53.68 o 
  30   4   1       80.81       96.58     29.40 o 
 -29   5   1        0.59        5.35     21.50 o 
 -27   5   1       85.90      111.61     25.70 o 
 -25   5   1       55.74       52.52     18.04 o 
 -23   5   1        3.45      -12.44     14.10 o 
 -21   5   1        0.27      -12.12     13.07 o 
 -19   5   1        3.46       12.72     12.94 o 
 -17   5   1      512.79      528.33     29.43 o 
 -15   5   1     1173.49     1104.49     27.13 o 
 -13   5   1      284.80      260.98     15.06 o 
 -11   5   1       22.88        7.14      5.44 o 
  -9   5   1       67.15       53.10      9.71 o 
  -7   5   1      225.61      245.70     12.74 o 
  -5   5   1      480.58      513.00     14.57 o 
  -3   5   1      143.32      103.87     12.91 o 
  -1   5   1        0.14       -8.47      8.47 o 
   1   5   1     1997.98     1991.24     40.24 o 
   3   5   1      438.64      552.58     27.00 o 
   5   5   1       89.10      109.98      9.15 o 
   7   5   1     1712.43     1870.37     33.55 o 
   9   5   1        1.32       12.45      9.20 o 
  11   5   1      360.90      366.98     14.99 o 
  13   5   1      181.27      164.05     11.94 o 
  15   5   1      285.78      288.72     12.38 o 
  17   5   1      226.54      229.37     20.39 o 
  19   5   1       76.55       48.88     15.28 o 
  21   5   1       38.07       13.45     14.82 o 
  23   5   1      104.34      109.33     37.17 o 
  25   5   1      141.24      146.23     31.85 o 
  27   5   1       40.42       21.83     44.83 o 
 -28   6   1        2.90        8.57     28.31 o 
 -26   6   1      188.09      210.73     70.79 o 
 -24   6   1       11.06      -15.74     31.85 o 
 -22   6   1      134.56      124.85     19.99 o 
 -20   6   1      431.82      466.21     29.64 o 
 -18   6   1     1852.53     1783.24     65.21 o 
 -16   6   1        1.90       -4.72     10.33 o 
 -14   6   1      117.59      115.20     23.54 o 
 -12   6   1       12.98        6.99      5.80 o 
 -10   6   1      553.36      646.74     34.15 o 
  -8   6   1       91.70       80.33     16.43 o 
  -6   6   1      483.01      464.59     19.41 o 
  -4   6   1      568.86      525.95     30.39 o 
  -2   6   1      731.62      666.43     49.38 o 
   0   6   1     2044.83     1943.43     43.49 o 
   2   6   1       73.54       90.42     14.69 o 
   4   6   1     1798.12     1746.41     23.62 o 
   6   6   1      110.05      105.05      6.93 o 
   8   6   1      776.24      725.34     24.40 o 
  10   6   1        3.51       -1.78      9.99 o 
  12   6   1       66.75       59.29      9.54 o 
  14   6   1      116.72      120.98     14.43 o 
  16   6   1       24.06       20.96     11.86 o 
  18   6   1      983.36     1003.64     36.57 o 
  20   6   1        0.00        6.62     15.02 o 
  22   6   1       48.21       56.07     33.78 o 
  24   6   1      268.57      303.89     32.25 o 
  26   6   1        0.69      -13.89     30.67 o 
 -25   7   1       89.61      132.88     27.19 o 
 -23   7   1        0.00       -8.58     17.85 o 
 -21   7   1        5.61      -13.77     13.77 o 
 -19   7   1        3.38       19.04     13.66 o 
 -17   7   1        6.19       -2.91     17.93 o 
 -15   7   1       41.07       49.68     12.69 o 
 -13   7   1       56.46       63.72     19.74 o 
 -11   7   1        7.94       17.17     16.13 o 
  -9   7   1       10.28        9.23     12.73 o 
  -7   7   1        0.14       -8.19      8.19 o 
  -5   7   1      196.53      194.46     25.37 o 
  -3   7   1       19.44       38.66     21.64 o 
  -1   7   1       83.31       94.26     25.96 o 
   1   7   1      101.92      102.93     24.51 o 
   3   7   1       43.60       35.66     28.31 o 
   5   7   1      597.44      589.26     16.87 o 
   7   7   1      582.99      596.51     22.53 o 
   9   7   1        2.19        0.33     12.05 o 
  11   7   1      115.15      113.38     20.30 o 
  13   7   1       40.08       40.05     10.66 o 
  15   7   1       10.10       14.36     12.28 o 
  17   7   1       66.32       68.92     15.64 o 
  19   7   1       22.86       22.33     15.21 o 
  21   7   1        6.83        0.35     16.72 o 
  23   7   1       27.89       37.39     33.03 o 
  25   7   1        0.20       21.37     21.26 o 
 -22   8   1        1.21       16.79     18.96 o 
 -20   8   1       17.33       19.33     26.55 o 
 -18   8   1        0.01       -7.87     16.52 o 
 -16   8   1        7.47       12.61     12.69 o 
 -14   8   1      361.07      416.33     21.71 o 
 -12   8   1        1.61       -5.12     14.55 o 
 -10   8   1        1.99       -1.74     16.08 o 
  -8   8   1       56.07       44.75     16.79 o 
  -6   8   1       11.51        7.25     10.95 o 
  -4   8   1      324.42      251.29     47.19 o 
  -2   8   1      900.01      807.73     93.20 o 
   0   8   1      570.82      626.09     47.96 o 
   2   8   1        2.94      -18.88     18.88 o 
   4   8   1       29.73       23.75      7.92 o 
   6   8   1      120.54      122.28     17.83 o 
   8   8   1       55.00       46.80     31.26 o 
  10   8   1       62.61       66.41     17.30 o 
  12   8   1       58.81       37.78     18.08 o 
  14   8   1      159.36      187.89     17.22 o 
  16   8   1       92.20       89.00     16.44 o 
  18   8   1       17.76       27.11     16.79 o 
  20   8   1        0.89       -3.29     17.23 o 
  22   8   1        1.04       23.60     20.41 o 
 -19   9   1        9.44       32.73     18.96 o 
 -17   9   1       21.77        4.58     14.40 o 
 -15   9   1       71.93       62.82     30.10 o 
 -13   9   1       21.27       29.65     20.71 o 
 -11   9   1       56.01       83.86     21.97 o 
  -9   9   1       38.29       56.05     18.55 o 
  -7   9   1       16.71       24.78     15.72 o 
  -5   9   1        0.22       -7.08     33.03 o 
  -3   9   1      168.46      148.65     46.01 o 
  -1   9   1        3.91      -21.26     21.26 o 
   1   9   1       31.42        2.19     23.31 o 
   3   9   1        6.01       25.37     11.19 o 
   5   9   1       30.49       70.86     23.60 o 
   7   9   1       27.70       38.98     17.30 o 
   9   9   1      177.57      154.54     24.83 o 
  11   9   1        1.10        5.85     18.70 o 
  13   9   1       38.98       51.91     21.39 o 
  15   9   1       12.77       18.85     26.42 o 
  17   9   1       54.21       56.22     19.37 o 
  19   9   1        0.01      -14.30     16.13 o 
 -16  10   1        3.40       29.11     23.51 o 
 -14  10   1        9.05       33.22     22.90 o 
 -12  10   1      179.59      178.95     29.90 o 
 -10  10   1        1.61        0.02     18.94 o 
  -8  10   1      148.21      140.11     23.80 o 
  -6  10   1      138.80      108.99     19.94 o 
  -4  10   1       25.81       35.39     37.75 o 
  -2  10   1      332.25      370.45     64.89 o 
   0  10   1       41.08       70.04     31.57 o 
   2  10   1      132.14      134.50     49.55 o 
   4  10   1       40.74       52.27     16.19 o 
   6  10   1      149.61      167.29     33.03 o 
   8  10   1       47.99       29.26     23.60 o 
  10  10   1      154.27      180.06     28.57 o 
  12  10   1       65.62       65.12     24.62 o 
  14  10   1       23.68       -4.55     22.26 o 
  -9  11   1        7.63        5.90     37.75 o 
  -7  11   1       23.06        7.94     19.43 o 
  -5  11   1       48.60       81.41     47.19 o 
  -3  11   1       15.23       16.52     42.47 o 
  -1  11   1      211.15      149.83     54.27 o 
   1  11   1        4.40        8.26     41.29 o 
   3  11   1       78.21       44.83     47.19 o 
   5  11   1       18.46        8.85     23.01 o 
   7  11   1        4.06       -9.39     19.43 o 
 -32   0   2      199.33      257.19     49.55 o 
 -30   0   2       62.54       43.65     31.85 o 
 -28   0   2      163.00      151.93     25.35 o 
 -26   0   2       44.46       32.76     17.92 o 
 -24   0   2        0.03        5.55     15.42 o 
 -22   0   2     1941.21     1973.90     84.94 o 
 -20   0   2      636.13      651.90     33.78 o 
 -18   0   2       35.16       27.87     13.27 o 
 -16   0   2      566.27      615.76     67.25 o 
 -14   0   2    11892.86    12292.13    177.26 o 
 -12   0   2     3291.34     3342.55     53.34 o 
 -10   0   2     6620.14     6931.94     73.29 o 
  -8   0   2    27204.49    26746.65    243.77 o 
  -6   0   2     4664.65     4697.43     49.40 o 
  -4   0   2     6176.56     5706.78     46.30 o 
   2   0   2    22664.68    20614.25    165.67 o 
   4   0   2     3359.74     3385.72     37.01 o 
   6   0   2      307.27      293.87     16.15 o 
   8   0   2    34681.69    35695.08    323.26 o 
  10   0   2     6948.67     7091.60     88.53 o 
  12   0   2     2334.54     2484.32    103.23 o 
  14   0   2     1389.49     1510.59     41.29 o 
  16   0   2     1973.97     2061.49     52.09 o 
  18   0   2     1769.20     1759.91     50.03 o 
  20   0   2      793.24      870.36     38.73 o 
  22   0   2     4271.78     4195.07     90.75 o 
  24   0   2     1533.80     1547.81     54.52 o 
  26   0   2      363.53      361.85     32.25 o 
  28   0   2       31.63       -3.54     27.14 o 
  30   0   2       10.95      -12.98     28.31 o 
 -33   1   2       57.93       79.40     27.94 o 
 -31   1   2        3.68        1.66     30.67 o 
 -29   1   2      291.16      360.57     28.59 o 
 -27   1   2       18.43       16.10     14.95 o 
 -25   1   2        3.45       -3.41     10.62 o 
 -23   1   2      542.07      584.72     26.39 o 
 -21   1   2      218.60      246.57     16.84 o 
 -19   1   2      197.15      218.55     15.17 o 
 -17   1   2     1439.18     1413.68     30.99 o 
 -15   1   2      498.57      392.63     16.62 o 
 -13   1   2      166.62      160.14      9.60 o 
 -11   1   2      113.85       72.64      5.54 o 
  -9   1   2       86.01       46.05      4.06 o 
  -7   1   2     2464.17     2252.38     18.75 o 
  -5   1   2    27878.37    27171.20    148.02 o 
  -3   1   2    29122.17    28157.82    161.11 o 
  -1   1   2     5756.91     5237.19     59.58 o 
   1   1   2       28.06       34.38      2.07 o 
   3   1   2     1124.88     1152.26     11.87 o 
   5   1   2      873.76      901.62     10.72 o 
   7   1   2       20.80       20.96      3.41 o 
   9   1   2     2004.92     1995.39     23.30 o 
  11   1   2      204.82      185.53      9.73 o 
  13   1   2     1976.97     2095.82     33.66 o 
  15   1   2     1284.02     1199.00     38.92 o 
  17   1   2     2042.89     2150.05     38.49 o 
  19   1   2     9082.46     8992.60    104.13 o 
  21   1   2     1413.09     1403.39     33.93 o 
  23   1   2      550.84      561.03     35.76 o 
  25   1   2      278.38      245.78     24.56 o 
  27   1   2       92.55      131.36     20.84 o 
  29   1   2       36.64       21.10     21.64 o 
  31   1   2        3.85       -2.54     22.10 o 
 -32   2   2       25.78       65.48     25.86 o 
 -30   2   2      175.94      189.07     23.88 o 
 -28   2   2       27.77        0.58     12.25 o 
 -26   2   2     1168.21     1216.12     34.71 o 
 -24   2   2      115.53       77.94     13.29 o 
 -22   2   2        9.00        9.32      8.16 o 
 -20   2   2      167.98      141.63     12.75 o 
 -18   2   2      241.24      293.82     13.45 o 
 -16   2   2       36.86       39.01      7.19 o 
 -14   2   2     1117.54     1153.02     18.35 o 
 -12   2   2     3174.24     3249.03     29.69 o 
 -10   2   2     8545.83     9075.96     60.43 o 
  -8   2   2     3883.31     3957.06     31.72 o 
  -6   2   2       19.85       14.60      3.31 o 
  -4   2   2   123106.16   116883.05    972.57 o 
  -2   2   2    67196.27    63929.29    688.78 o 
   0   2   2     4576.39     4285.84     32.66 o 
   2   2   2      175.52      235.52      5.34 o 
   4   2   2     7276.23     7220.18     59.43 o 
   6   2   2    19901.72    18844.26    133.27 o 
   8   2   2     4138.36     4319.02     40.23 o 
  10   2   2     1358.01     1458.70     18.51 o 
  12   2   2     2057.27     2100.34     44.27 o 
  14   2   2      691.60      708.74     21.13 o 
  16   2   2      438.95      427.62     17.45 o 
  18   2   2      316.96      352.66     17.57 o 
  20   2   2      205.94      215.65     15.14 o 
  22   2   2       14.80       22.64     13.94 o 
  24   2   2      533.77      497.67     30.16 o 
  26   2   2      305.14      334.93     34.79 o 
  28   2   2        8.17        2.81     15.88 o 
  30   2   2       79.24       71.47     21.03 o 
 -31   3   2       15.88       -4.78     22.34 o 
 -29   3   2        7.53       18.71     20.97 o 
 -27   3   2       42.39       40.38     15.70 o 
 -25   3   2      329.42      383.27     20.49 o 
 -23   3   2       56.98       59.10     11.27 o 
 -21   3   2       48.68       52.50      9.99 o 
 -19   3   2      686.69      631.47     19.97 o 
 -17   3   2      356.69      373.77     18.55 o 
 -15   3   2        0.59        5.26      5.71 o 
 -13   3   2      356.41      468.95     12.34 o 
 -11   3   2      473.37      476.51     12.21 o 
  -9   3   2      235.18      279.31      7.78 o 
  -7   3   2       65.39       47.00      3.35 o 
  -5   3   2      138.76      110.91      6.97 o 
  -3   3   2       33.74       31.61      8.54 o 
  -1   3   2      892.12      870.08     18.76 o 
   1   3   2       93.31      187.29      8.74 o 
   3   3   2     2002.29     2114.40     23.53 o 
   5   3   2     1660.24     1855.99     26.71 o 
   7   3   2      140.74      200.89      5.38 o 
   9   3   2      686.59      590.73     12.78 o 
  11   3   2       52.55       44.84      6.79 o 
  13   3   2     1954.28     2136.50     32.42 o 
  15   3   2      471.01      395.23     16.77 o 
  17   3   2      710.37      707.20     25.43 o 
  19   3   2      229.20      209.50     19.07 o 
  21   3   2      196.99      177.48     19.86 o 
  23   3   2      120.80       88.11     17.13 o 
  25   3   2       28.35       11.92     14.80 o 
  27   3   2      264.21      316.74     27.66 o 
  29   3   2       53.73       70.20     24.99 o 
 -30   4   2      431.08      425.48     41.88 o 
 -28   4   2      102.64      127.34     26.87 o 
 -26   4   2       99.12       57.52     18.60 o 
 -24   4   2       75.20       57.68     17.05 o 
 -22   4   2      563.79      531.78     25.46 o 
 -20   4   2      867.15      749.07     21.95 o 
 -18   4   2        4.38       14.57      8.88 o 
 -16   4   2      501.08      604.10     19.24 o 
 -14   4   2        0.12        8.42      6.52 o 
 -12   4   2      108.24      134.11      9.18 o 
 -10   4   2       39.76       36.60      6.49 o 
  -8   4   2     5260.07     5401.14     56.02 o 
  -6   4   2     1548.86     1540.80     27.65 o 
  -4   4   2      185.50      211.59     24.01 o 
  -2   4   2      577.80      613.87     21.20 o 
   0   4   2     1713.94     1827.89     35.06 o 
   2   4   2     2460.11     2482.94     28.54 o 
   4   4   2       17.24       28.32      7.91 o 
   6   4   2     7721.25     8585.26     95.89 o 
   8   4   2      452.91      420.52     18.83 o 
  10   4   2       89.36       64.21      6.86 o 
  12   4   2        2.23       -5.77      5.77 o 
  14   4   2       48.86       66.25      9.69 o 
  16   4   2     3413.65     3383.66     58.87 o 
  18   4   2      231.24      249.50     17.68 o 
  20   4   2      613.95      604.99     25.27 o 
  22   4   2     1331.30     1343.27     36.74 o 
  24   4   2        0.51        1.18     15.67 o 
  26   4   2      336.39      373.15     35.76 o 
  28   4   2       50.79       43.85     24.09 o 
 -29   5   2      211.15      237.46     47.19 o 
 -27   5   2       13.45       47.19     21.50 o 
 -25   5   2       64.16      110.33     20.75 o 
 -23   5   2        8.93       26.02     19.20 o 
 -21   5   2      508.29      531.35     30.04 o 
 -19   5   2       11.45        2.61     12.57 o 
 -17   5   2       44.53       43.27     17.89 o 
 -15   5   2       26.43       19.30      9.33 o 
 -13   5   2        0.70       -6.74      6.74 o 
 -11   5   2       49.25       59.64      8.98 o 
  -9   5   2      289.36      293.12     24.01 o 
  -7   5   2      904.47      896.25     25.83 o 
  -5   5   2      127.08       94.55     12.00 o 
  -3   5   2      892.56      921.06     27.52 o 
  -1   5   2      587.81      562.16     22.56 o 
   1   5   2       81.61       89.70     12.82 o 
   3   5   2     3169.03     2887.42     30.12 o 
   5   5   2       21.66       24.46      5.10 o 
   7   5   2      117.40      105.06     10.98 o 
   9   5   2       28.01       21.14     10.24 o 
  11   5   2      292.40      289.70     11.70 o 
  13   5   2      144.70      176.00     20.84 o 
  15   5   2      388.18      359.46     16.32 o 
  17   5   2       90.24       98.49     15.85 o 
  19   5   2      199.49      181.20     22.97 o 
  21   5   2      114.59      127.09     19.83 o 
  23   5   2      455.73      485.98     33.53 o 
  25   5   2        2.44        6.16     24.19 o 
  27   5   2      185.79      243.71     32.87 o 
 -28   6   2        6.07       -4.74     21.53 o 
 -26   6   2       39.82       56.26     22.39 o 
 -24   6   2       12.24       33.21     19.27 o 
 -22   6   2       93.09      154.56     20.76 o 
 -20   6   2        4.76       21.82     14.19 o 
 -18   6   2      542.26      495.11     38.75 o 
 -16   6   2      362.13      331.39     21.76 o 
 -14   6   2        0.62       -5.47      9.41 o 
 -12   6   2      232.80      237.66     10.78 o 
 -10   6   2      944.80      968.79     52.88 o 
  -8   6   2        0.16       -3.22      7.75 o 
  -6   6   2      341.51      352.25     14.31 o 
  -4   6   2       13.27       29.66     12.23 o 
  -2   6   2      129.17       99.10     19.07 o 
   0   6   2       85.87       94.81     15.18 o 
   2   6   2     3050.56     3136.89     46.78 o 
   4   6   2       55.53       81.77      7.24 o 
   6   6   2       66.79       71.45     15.13 o 
   8   6   2      115.46      113.61     13.70 o 
  10   6   2       21.26       49.35     12.84 o 
  12   6   2       11.03       10.48     10.56 o 
  14   6   2      224.54      207.31     19.27 o 
  16   6   2      223.02      189.03     19.05 o 
  18   6   2       10.36       -9.53     12.46 o 
  20   6   2       15.12        8.70     14.49 o 
  22   6   2        1.13       22.63     15.75 o 
  24   6   2      278.45      240.40     30.73 o 
  26   6   2       32.73       40.79     24.19 o 
 -25   7   2       24.81       43.69     46.60 o 
 -23   7   2        6.44       16.72     19.13 o 
 -21   7   2       53.23       53.24     17.20 o 
 -19   7   2       18.30       -1.09     15.59 o 
 -17   7   2        5.09       -6.27     17.88 o 
 -15   7   2       84.10       93.05     25.27 o 
 -13   7   2       14.03        6.40      8.94 o 
 -11   7   2        4.24      -13.08     14.40 o 
  -9   7   2      180.29      172.39     20.90 o 
  -7   7   2       51.74       52.96      9.89 o 
  -5   7   2      447.85      346.86     49.55 o 
  -3   7   2     1032.33      919.65     47.92 o 
  -1   7   2      197.21      221.43     30.24 o 
   1   7   2      223.77      236.35     19.97 o 
   3   7   2        4.81       -6.98      9.88 o 
   5   7   2      463.01      492.37     15.52 o 
   7   7   2      221.74      204.59     21.85 o 
   9   7   2       60.04       70.36     15.58 o 
  11   7   2       49.08       49.06     18.33 o 
  13   7   2      816.20      866.47     46.04 o 
  15   7   2       32.42        8.39     18.66 o 
  17   7   2        9.34        9.98     13.29 o 
  19   7   2       65.99       46.84     16.45 o 
  21   7   2        1.31       -6.01     17.58 o 
  23   7   2        6.45       27.88     20.68 o 
 -22   8   2       54.47       49.19     21.26 o 
 -20   8   2       66.82       99.13     20.93 o 
 -18   8   2       53.75       28.99     16.99 o 
 -16   8   2        0.95       -2.62     12.07 o 
 -14   8   2       73.06       80.56     18.55 o 
 -12   8   2        6.04       -4.66     14.75 o 
 -10   8   2       72.99       37.15     18.55 o 
  -8   8   2      670.88      664.93     56.04 o 
  -6   8   2      392.71      418.23     23.68 o 
  -4   8   2       15.20       25.96     31.85 o 
  -2   8   2      924.59      871.16     52.48 o 
   0   8   2      224.57      212.74     32.88 o 
   2   8   2       40.34       55.79      7.79 o 
   4   8   2       20.83       19.97     16.39 o 
   6   8   2       26.69       22.36     14.54 o 
   8   8   2        6.09       22.09     16.39 o 
  10   8   2      168.16      144.98     20.73 o 
  12   8   2       18.12       11.48     16.11 o 
  14   8   2     1223.68     1148.97     39.80 o 
  16   8   2      149.47      137.77     21.75 o 
  18   8   2        8.33      -10.98     15.50 o 
  20   8   2        0.71        7.08     18.43 o 
  22   8   2        6.50       -1.06     21.83 o 
 -19   9   2       76.63       50.92     19.42 o 
 -17   9   2        4.28       -4.02     13.75 o 
 -15   9   2       69.54      100.23     15.70 o 
 -13   9   2        2.64       50.34     21.39 o 
 -11   9   2       17.74       38.70     19.11 o 
  -9   9   2      761.99      823.27     41.58 o 
  -7   9   2        1.00       -8.51     15.93 o 
  -5   9   2      563.55      552.91     47.19 o 
  -3   9   2        0.52      -16.52     31.85 o 
  -1   9   2       55.24       25.49     16.57 o 
   1   9   2       50.19       48.92     46.60 o 
   3   9   2        3.26       -2.36     11.21 o 
   5   9   2       24.95       37.57     15.05 o 
   7   9   2       31.96       26.29     18.51 o 
   9   9   2        4.19        6.92     17.86 o 
  11   9   2        4.82      -26.38     26.55 o 
  13   9   2       12.15      -15.63     25.96 o 
  15   9   2       45.84       46.75     14.50 o 
  17   9   2       30.78       18.09     16.03 o 
  19   9   2       23.66        2.95     19.20 o 
 -16  10   2        2.44       -8.87     21.26 o 
 -14  10   2       19.81       24.58     23.76 o 
 -12  10   2       39.07       36.97     30.08 o 
 -10  10   2       95.73      110.31     24.78 o 
  -8  10   2        0.55       -4.86     27.14 o 
  -6  10   2       76.18       80.40     18.22 o 
  -4  10   2       30.75      -31.85     34.21 o 
  -2  10   2      183.43      217.08     53.09 o 
   0  10   2        0.92      -11.06     24.60 o 
   2  10   2       52.27       54.96     40.70 o 
   4  10   2        5.69       36.93     16.19 o 
   6  10   2       48.86       40.67     18.89 o 
   8  10   2        8.05       11.16     21.24 o 
  10  10   2       90.58       79.83     24.44 o 
  12  10   2       17.00       25.61     22.03 o 
  14  10   2        9.20        8.05     23.21 o 
  -7  11   2       16.51       10.46     27.14 o 
  -5  11   2       54.10       12.98     44.83 o 
  -3  11   2       39.94       90.84     50.73 o 
  -1  11   2      222.13      184.05     60.17 o 
   1  11   2      148.10      153.37     56.63 o 
   3  11   2       42.19       16.52     42.47 o 
   5  11   2        1.00      -11.73     19.10 o 
   7  11   2        1.15       -2.82     27.14 o 
 -33   1   3       49.02       58.11     26.27 o 
 -31   1   3        4.34       -7.75     20.43 o 
 -29   1   3      138.12      171.85     18.60 o 
 -27   1   3        0.21       -9.25     11.39 o 
 -25   1   3       16.19       20.68     11.63 o 
 -23   1   3      152.13      173.30     16.52 o 
 -21   1   3        0.78        1.13     13.11 o 
 -19   1   3      397.69      386.92     18.90 o 
 -17   1   3       52.79       54.59      9.94 o 
 -15   1   3      152.28      158.25     10.19 o 
 -13   1   3     4349.80     4496.46     44.99 o 
 -11   1   3     3575.25     3673.88     34.78 o 
  -9   1   3    18008.58    17754.10    111.24 o 
  -7   1   3     4448.24     4113.92     27.74 o 
  -5   1   3    27102.91    26365.56    134.01 o 
  -3   1   3    21873.76    21401.41    108.67 o 
  -1   1   3     2787.45     2676.32     14.80 o 
   1   1   3     1401.74     1291.04     10.58 o 
   3   1   3       44.53       19.82      3.12 o 
   5   1   3       61.96       81.82      4.50 o 
   7   1   3       46.20       52.71      4.46 o 
   9   1   3      166.03      185.63      7.87 o 
  11   1   3     1283.97     1462.82     24.09 o 
  13   1   3     4300.42     4341.02     55.77 o 
  15   1   3      859.72      955.30     45.30 o 
  17   1   3      330.61      394.84     24.01 o 
  19   1   3      206.40      219.69     19.65 o 
  21   1   3      591.99      586.39     25.29 o 
  23   1   3       63.08       54.13     13.11 o 
  25   1   3      387.92      458.60     29.96 o 
  27   1   3       73.94       88.70     19.95 o 
  29   1   3      133.25      123.15     31.26 o 
  31   1   3        0.70      -21.26     21.26 o 
 -32   2   3        0.10       22.84     21.51 o 
 -30   2   3        3.03        1.68     16.51 o 
 -28   2   3        1.46        5.94     12.54 o 
 -26   2   3        1.06      -10.52     10.52 o 
 -24   2   3      952.84      858.05     28.40 o 
 -22   2   3      206.94      164.66     12.59 o 
 -20   2   3        5.35        7.27      7.65 o 
 -18   2   3       87.46      104.41      9.70 o 
 -16   2   3     1035.35     1032.80     20.82 o 
 -14   2   3       39.22       55.15      6.04 o 
 -12   2   3      627.09      587.74     11.13 o 
 -10   2   3     7192.53     7298.58     54.50 o 
  -8   2   3     3856.52     3708.85     28.00 o 
  -6   2   3      702.92      672.38      9.34 o 
  -4   2   3    73999.30    71562.38    459.88 o 
  -2   2   3    40760.13    39396.88    228.51 o 
   0   2   3     2970.92     2845.61     19.78 o 
   2   2   3     2365.01     2253.30     17.00 o 
   4   2   3       89.77       63.70      4.05 o 
   6   2   3     1345.84     1420.73     17.21 o 
   8   2   3        2.81        2.24      4.78 o 
  10   2   3      203.26      222.26      7.57 o 
  12   2   3      288.98      367.17     16.00 o 
  14   2   3        0.83       -3.29      6.02 o 
  16   2   3     2379.66     2269.57     37.54 o 
  18   2   3     1008.73      988.93     25.84 o 
  20   2   3     3559.90     3473.27     53.18 o 
  22   2   3      787.98      769.78     33.32 o 
  24   2   3      247.91      203.50     34.07 o 
  26   2   3        0.39      -12.53     14.86 o 
  28   2   3        3.84       -9.57     22.83 o 
  30   2   3       14.62        5.52     22.00 o 
 -31   3   3       25.35       14.16     23.18 o 
 -29   3   3       23.63       18.25     20.12 o 
 -27   3   3      394.50      463.11     28.11 o 
 -25   3   3       30.12       19.58     11.28 o 
 -23   3   3       40.41       49.38     11.11 o 
 -21   3   3       24.06       12.19      8.68 o 
 -19   3   3      311.45      272.16     14.92 o 
 -17   3   3     1382.29     1301.82     23.49 o 
 -15   3   3      502.41      518.46     14.44 o 
 -13   3   3       49.92       48.59      6.20 o 
 -11   3   3      503.32      536.31     13.29 o 
  -9   3   3      115.60      122.78      6.91 o 
  -7   3   3    14856.97    14493.19    100.28 o 
  -5   3   3     1240.19     1260.13     14.17 o 
  -3   3   3      495.33      480.65     10.94 o 
  -1   3   3     4323.77     4155.47     34.29 o 
   1   3   3     2399.95     2245.49     22.18 o 
   3   3   3      817.75      832.95     19.00 o 
   5   3   3      357.57      365.81     10.99 o 
   7   3   3      156.61      135.97      5.40 o 
   9   3   3      302.78      298.67     10.53 o 
  11   3   3     1789.93     1901.53     28.87 o 
  13   3   3      998.43     1082.91     29.27 o 
  15   3   3     2122.41     2034.22     54.18 o 
  17   3   3     1901.61     1907.98     44.00 o 
  19   3   3       14.19      -11.19     11.19 o 
  21   3   3        6.58       12.91     12.95 o 
  23   3   3      949.87     1042.84     84.84 o 
  25   3   3        8.95       -1.27     14.33 o 
  27   3   3       46.30       38.42     31.85 o 
  29   3   3       86.21       79.64     25.86 o 
 -30   4   3      116.83      136.94     58.99 o 
 -28   4   3       62.82       68.63     31.26 o 
 -26   4   3        1.58       -1.73     15.22 o 
 -24   4   3       39.14       62.18     17.34 o 
 -22   4   3      966.02      864.91     23.20 o 
 -20   4   3      536.72      448.60     30.99 o 
 -18   4   3      344.19      340.88     24.30 o 
 -16   4   3      500.58      480.00     20.55 o 
 -14   4   3      382.40      389.95     22.60 o 
 -12   4   3     1856.14     1817.13     20.72 o 
 -10   4   3      225.35      267.03     11.58 o 
  -8   4   3     8303.82     7978.38     57.85 o 
  -6   4   3     8326.41     8398.46     91.30 o 
  -4   4   3      235.10      203.47     18.48 o 
  -2   4   3      386.40      451.81     19.16 o 
   0   4   3     1098.71     1149.78     19.06 o 
   2   4   3       52.61       57.58      5.39 o 
   4   4   3      722.98      727.42     21.12 o 
   6   4   3      667.04      739.64     22.23 o 
   8   4   3      307.96      302.78      8.08 o 
  10   4   3      101.58       93.37      7.30 o 
  12   4   3      450.76      497.00     11.77 o 
  14   4   3       53.88       51.74      8.90 o 
  16   4   3      188.18      197.53     16.45 o 
  18   4   3      269.34      268.63     18.35 o 
  20   4   3      291.88      319.25     20.98 o 
  22   4   3      102.24      113.49     16.59 o 
  24   4   3        3.23       13.72     16.76 o 
  26   4   3       33.42       22.57     21.64 o 
  28   4   3       59.66       22.12     24.78 o 
 -29   5   3      242.29      310.22     36.25 o 
 -27   5   3       41.77       46.25     22.93 o 
 -25   5   3        1.32       11.90     15.61 o 
 -23   5   3      105.04      113.65     19.75 o 
 -21   5   3       95.59       68.50     23.06 o 
 -19   5   3      149.19      107.25     16.99 o 
 -17   5   3     1596.46     1533.97     40.83 o 
 -15   5   3       45.85       31.02      9.95 o 
 -13   5   3      174.06      158.37     10.64 o 
 -11   5   3       52.12       36.00      6.30 o 
  -9   5   3       75.67       79.58      7.56 o 
  -7   5   3      135.81      183.49     11.86 o 
  -5   5   3     4881.32     4908.76     56.34 o 
  -3   5   3        2.17        5.01      9.83 o 
  -1   5   3      511.30      580.03     19.89 o 
   1   5   3     4268.69     4287.13     42.50 o 
   3   5   3     3876.41     4003.66     42.17 o 
   5   5   3       95.76      139.74     10.58 o 
   7   5   3        8.41        9.18      8.55 o 
   9   5   3       67.20       64.68      7.58 o 
  11   5   3      171.15      147.07      9.13 o 
  13   5   3      270.94      279.57     16.69 o 
  15   5   3      424.26      366.47     44.23 o 
  17   5   3       19.66       15.86     13.44 o 
  19   5   3       46.01       63.70     17.07 o 
  21   5   3        0.50       -5.03     13.83 o 
  23   5   3        0.44       -5.64     15.10 o 
  25   5   3        1.52      -19.13     19.13 o 
  27   5   3       90.74      101.11     28.03 o 
 -28   6   3      314.08      371.30     38.97 o 
 -26   6   3       10.06        0.89     19.42 o 
 -24   6   3        1.35       13.61     16.10 o 
 -22   6   3        6.15        9.02     14.46 o 
 -20   6   3        3.30       10.07     13.36 o 
 -18   6   3      306.77      295.73     22.28 o 
 -16   6   3      105.82       92.23     14.76 o 
 -14   6   3        1.96        1.38     10.64 o 
 -12   6   3      559.86      544.35     15.77 o 
 -10   6   3      143.46      144.70     19.01 o 
  -8   6   3       85.21       85.94     14.76 o 
  -6   6   3     1583.20     1549.69     28.78 o 
  -4   6   3      210.37      215.47     22.41 o 
  -2   6   3      862.35      919.04     39.68 o 
   0   6   3      805.97      852.36     24.52 o 
   2   6   3      147.82      154.13      8.66 o 
   4   6   3     2232.47     2243.30     30.03 o 
   6   6   3      248.81      290.00     16.26 o 
   8   6   3       11.34       20.80     10.73 o 
  10   6   3      361.76      337.38     23.91 o 
  12   6   3      771.92      735.23     20.50 o 
  14   6   3       74.33       81.82     14.34 o 
  16   6   3      351.73      315.82     23.49 o 
  18   6   3       14.73       11.67     14.03 o 
  20   6   3       37.35       50.48     17.25 o 
  22   6   3       89.52       88.79     23.50 o 
  24   6   3       14.50        2.06     20.97 o 
  26   6   3        6.07        3.12     40.70 o 
 -25   7   3       25.46       32.88     38.93 o 
 -23   7   3        0.27       -7.38     17.81 o 
 -21   7   3      100.47      117.18     19.99 o 
 -19   7   3        4.36        4.76     12.99 o 
 -17   7   3        6.03       -4.27     12.11 o 
 -15   7   3        4.63       -3.17     10.66 o 
 -13   7   3        1.01        3.32      9.64 o 
 -11   7   3      109.05       82.57     19.63 o 
  -9   7   3       43.91       29.42     20.28 o 
  -7   7   3      245.09      212.52     20.06 o 
  -5   7   3       52.85       53.65      9.99 o 
  -3   7   3      535.57      606.20     98.51 o 
  -1   7   3       23.77       20.49     13.14 o 
   1   7   3      757.25      724.68     19.12 o 
   3   7   3        8.89        7.01      6.73 o 
   5   7   3      488.59      454.51     27.62 o 
   7   7   3      172.75      165.50     18.72 o 
   9   7   3       64.28       49.04     15.74 o 
  11   7   3       35.31       27.89     21.24 o 
  13   7   3        0.01        9.50     11.11 o 
  15   7   3      172.71      172.37     18.57 o 
  17   7   3       57.27       67.68     23.74 o 
  19   7   3       84.71       70.41     17.25 o 
  21   7   3       21.65       -3.30     17.67 o 
  23   7   3       94.99      126.43     26.03 o 
 -22   8   3      155.16      203.63     27.71 o 
 -20   8   3        6.55       25.56     18.43 o 
 -18   8   3        4.06       10.66     13.44 o 
 -16   8   3       11.45       20.16     13.54 o 
 -14   8   3        5.25       -1.49     12.16 o 
 -12   8   3      193.84      217.75     14.77 o 
 -10   8   3      379.21      394.52     57.22 o 
  -8   8   3        0.00       21.70     15.33 o 
  -6   8   3       33.28       31.36     13.08 o 
  -4   8   3      176.87      149.83     42.47 o 
  -2   8   3      268.14      298.08     25.14 o 
   0   8   3      413.68      361.52     32.93 o 
   2   8   3      317.14      342.65     17.76 o 
   4   8   3        0.00        8.16     15.83 o 
   6   8   3        9.32       30.99     15.33 o 
   8   8   3      215.18      222.57     26.80 o 
  10   8   3       27.66        8.28     15.58 o 
  12   8   3       23.03       26.20     10.38 o 
  14   8   3      127.57      121.33     16.81 o 
  16   8   3       10.87       11.15     14.36 o 
  18   8   3      114.07      131.82     41.29 o 
  20   8   3        0.13       -7.63     18.10 o 
 -19   9   3       45.88       44.17     20.41 o 
 -17   9   3        7.05       14.43     14.50 o 
 -15   9   3        0.43        7.42     12.77 o 
 -13   9   3       15.70       22.27     11.44 o 
 -11   9   3        0.99       18.47     17.86 o 
  -9   9   3      338.48      341.34     43.65 o 
  -7   9   3       41.65       29.97     24.78 o 
  -5   9   3     1228.18     1170.19     50.14 o 
  -3   9   3      157.56      244.60     29.43 o 
  -1   9   3       15.72       19.30     15.75 o 
   1   9   3        0.11        0.14      9.69 o 
   3   9   3        4.62      -12.66     12.66 o 
   5   9   3       22.97       13.97     15.72 o 
   7   9   3       22.72       38.13     18.04 o 
   9   9   3        0.55       15.34     17.46 o 
  11   9   3       17.25       -1.16     18.75 o 
  13   9   3       68.34       51.30     22.96 o 
  15   9   3       21.23       35.18     15.27 o 
  17   9   3       42.60       19.68     16.56 o 
 -16  10   3       20.49       55.41     27.14 o 
 -14  10   3       14.21        2.60     23.13 o 
 -12  10   3       18.77       41.98     22.48 o 
 -10  10   3        4.03       46.92     20.18 o 
  -8  10   3       83.93      111.75     23.60 o 
  -6  10   3      193.03      194.94     51.32 o 
  -4  10   3        0.09       46.01     38.93 o 
  -2  10   3      326.80      313.82     58.99 o 
   0  10   3       44.65       36.92     12.62 o 
   2  10   3        0.45        2.36     14.77 o 
   4  10   3       70.96      100.93     20.76 o 
   6  10   3        2.00       -4.34     22.42 o 
   8  10   3       25.80        3.75     25.37 o 
  10  10   3      184.29      214.96     69.61 o 
  12  10   3      160.04      154.54     43.06 o 
  -7  11   3        0.76       -3.42     23.60 o 
  -5  11   3       23.09       -2.36     38.93 o 
  -3  11   3        1.19       18.88     41.29 o 
   1  11   3        8.77      -20.06     42.47 o 
   3  11   3        0.06       42.47     20.15 o 
   5  11   3        0.00        0.29     19.19 o 
 -32   0   4        0.90       13.68     21.26 o 
 -30   0   4       57.48       54.78     21.81 o 
 -28   0   4      258.13      239.97     23.57 o 
 -26   0   4      128.83       76.84     16.44 o 
 -24   0   4      465.67      438.21     32.94 o 
 -22   0   4      369.62      401.68     30.44 o 
 -20   0   4      815.93      915.74     38.35 o 
 -18   0   4     2206.11     2257.77     55.89 o 
 -16   0   4     4728.80     4809.46     87.55 o 
 -14   0   4    27214.32    29170.77    393.89 o 
 -12   0   4     4333.40     5051.60     69.90 o 
 -10   0   4    32159.74    32451.81    266.74 o 
  -8   0   4    31195.32    30620.71    250.49 o 
  -6   0   4    21645.79    20869.44    158.20 o 
  -4   0   4     3602.18     3598.26     30.96 o 
  -2   0   4        2.89       28.47      4.71 o 
   0   0   4     2393.01     2056.15     26.39 o 
   2   0   4    67895.05    65038.74    579.67 o 
   4   0   4    12155.61    11650.72    100.67 o 
   6   0   4    13227.42    13455.54    146.65 o 
   8   0   4     2657.99     2798.13     44.26 o 
  10   0   4     1970.74     1818.72     43.36 o 
  12   0   4     4147.08     4583.63     82.98 o 
  14   0   4     1500.07     1666.70     73.74 o 
  16   0   4      846.81      865.38     67.25 o 
  18   0   4       47.53       68.09     17.46 o 
  20   0   4      142.35      141.89     22.00 o 
  22   0   4      355.69      336.77     29.61 o 
  24   0   4       27.45       36.73     18.65 o 
  26   0   4       65.02       99.10     33.03 o 
  28   0   4        2.73       14.16     29.49 o 
  30   0   4       53.67       64.89     36.57 o 
 -33   1   4      239.50      265.28     35.84 o 
 -31   1   4      115.99      131.32     23.44 o 
 -29   1   4       37.88       25.68     13.62 o 
 -27   1   4        3.46        2.70     11.73 o 
 -25   1   4        4.08       11.33      9.49 o 
 -23   1   4      729.20      668.29     24.84 o 
 -21   1   4      137.69      179.68     13.45 o 
 -19   1   4      159.60      174.67     12.64 o 
 -17   1   4      366.36      390.97     15.97 o 
 -15   1   4       12.37       36.77      7.42 o 
 -13   1   4       42.62       69.13      6.95 o 
 -11   1   4      538.84      626.86     15.71 o 
  -9   1   4      716.58      764.97     10.50 o 
  -7   1   4     1586.50     1585.28     14.05 o 
  -5   1   4     2502.61     2306.94     16.68 o 
  -3   1   4    10377.59     9563.31     53.78 o 
  -1   1   4     1293.12     1125.02      9.59 o 
   1   1   4      152.29      173.55      5.04 o 
   3   1   4       41.22       37.50      3.86 o 
   5   1   4      390.60      445.15      9.22 o 
   7   1   4     6439.84     7115.64     53.24 o 
   9   1   4     2182.85     2335.88     30.83 o 
  11   1   4     6161.39     6751.32     68.43 o 
  13   1   4       17.18       -3.51      7.48 o 
  15   1   4       26.97       34.89     11.24 o 
  17   1   4     2418.48     2642.52     45.08 o 
  19   1   4     1025.70      980.59     45.64 o 
  21   1   4     1730.39     1771.24     44.96 o 
  23   1   4      375.38      426.57     28.12 o 
  25   1   4        2.57      -12.03     14.20 o 
  27   1   4        2.83      -10.03     17.52 o 
  29   1   4       37.06       36.95     23.76 o 
 -32   2   4        5.51       -8.68     16.82 o 
 -30   2   4        9.12       44.65     18.23 o 
 -28   2   4       11.68       25.38     13.29 o 
 -26   2   4        1.75        1.21     11.48 o 
 -24   2   4      124.86       90.18     13.90 o 
 -22   2   4       38.04       18.86      8.87 o 
 -20   2   4      261.67      201.94     12.89 o 
 -18   2   4       23.30       24.75      7.83 o 
 -16   2   4     1683.79     1769.42     26.33 o 
 -14   2   4      909.12     1067.10     17.69 o 
 -12   2   4     4567.36     4730.60     39.42 o 
 -10   2   4     2074.88     2145.46     19.17 o 
  -8   2   4      431.33      437.64      8.35 o 
  -6   2   4      346.95      356.52      6.69 o 
  -4   2   4     2541.06     2420.65     19.04 o 
  -2   2   4    12962.17    12421.44     69.47 o 
   0   2   4     9832.06    10172.86     55.30 o 
   2   2   4      533.82      624.82      8.99 o 
   4   2   4     3998.73     4180.61     36.13 o 
   6   2   4     7908.70     7799.25     72.23 o 
   8   2   4     1909.02     2035.90     20.69 o 
  10   2   4      218.03      214.90     12.40 o 
  12   2   4     1049.50     1118.44     31.67 o 
  14   2   4     1903.19     1731.35     31.01 o 
  16   2   4     2444.26     2329.61     38.88 o 
  18   2   4      318.40      327.14     17.39 o 
  20   2   4      168.79      172.13     19.19 o 
  22   2   4        2.68      -14.41     14.41 o 
  24   2   4      406.42      420.03     29.45 o 
  26   2   4       47.91       19.94     16.71 o 
  28   2   4        2.50       23.80     18.86 o 
  30   2   4       14.88       -9.44     30.67 o 
 -31   3   4       15.03       15.88     22.34 o 
 -29   3   4       23.49       16.37     18.53 o 
 -27   3   4        0.09      -11.25     13.37 o 
 -25   3   4     1256.92     1219.72     31.26 o 
 -23   3   4       61.10       44.25     11.10 o 
 -21   3   4      106.96       87.46     11.09 o 
 -19   3   4     1754.51     1783.15     32.32 o 
 -17   3   4     1074.53     1044.33     24.63 o 
 -15   3   4      238.87      207.69     12.85 o 
 -13   3   4     1648.24     1651.80     26.86 o 
 -11   3   4     1116.60     1260.09     26.82 o 
  -9   3   4     4050.48     3984.16     34.28 o 
  -7   3   4      862.72      682.64     11.77 o 
  -5   3   4      548.32      538.34     10.02 o 
  -3   3   4        0.00       -0.72      3.03 o 
  -1   3   4     5301.26     5632.18     45.75 o 
   1   3   4     3147.85     2858.29     25.56 o 
   3   3   4     1993.61     2033.88     16.74 o 
   5   3   4     1778.41     1746.08     16.95 o 
   7   3   4        1.70       -0.31      3.81 o 
   9   3   4      224.44      317.83     12.80 o 
  11   3   4      362.21      366.74     14.60 o 
  13   3   4        3.49       -1.51      7.25 o 
  15   3   4     1867.59     1854.65     49.05 o 
  17   3   4     1043.54      984.18     32.93 o 
  19   3   4      857.78      832.63     42.75 o 
  21   3   4      115.05      151.84     18.79 o 
  23   3   4      121.99      120.70     24.39 o 
  25   3   4       28.57       30.58     18.05 o 
  27   3   4       18.17       28.47     22.00 o 
  29   3   4        6.15      -13.53     21.24 o 
 -30   4   4      370.22      413.46     39.94 o 
 -28   4   4       40.32       46.67     22.48 o 
 -26   4   4        0.26       -6.27     14.97 o 
 -24   4   4        0.00       20.17     15.74 o 
 -22   4   4      132.29       96.78     17.37 o 
 -20   4   4     1141.77      975.17     28.87 o 
 -18   4   4       14.78       13.43      9.23 o 
 -16   4   4      208.79      214.25     16.82 o 
 -14   4   4        4.61       -5.70      5.70 o 
 -12   4   4        5.70        6.24      3.95 o 
 -10   4   4       35.70       23.61      5.37 o 
  -8   4   4     5666.68     5549.09     47.72 o 
  -6   4   4    24075.89    24325.85    188.29 o 
  -4   4   4       32.18       74.11      7.71 o 
  -2   4   4    20426.74    20801.33    154.04 o 
   0   4   4     1167.96     1164.23     19.17 o 
   2   4   4       85.25      108.98      7.49 o 
   4   4   4     5125.97     5007.76     62.73 o 
   6   4   4        0.21        0.56      5.60 o 
   8   4   4        6.06        1.06      3.63 o 
  10   4   4      415.67      379.52     10.45 o 
  12   4   4      932.32      884.35     17.36 o 
  14   4   4      757.32      864.60     37.85 o 
  16   4   4      362.39      335.00     29.80 o 
  18   4   4       15.20       18.33     11.16 o 
  20   4   4      897.95      861.77     40.55 o 
  22   4   4       72.39       47.00     18.66 o 
  24   4   4        0.99      -15.63     15.63 o 
  26   4   4      108.45       98.04     25.50 o 
  28   4   4       32.87       51.44     24.37 o 
 -29   5   4       99.85       73.34     25.50 o 
 -27   5   4        2.87      -10.32     19.27 o 
 -25   5   4       32.05       22.55     18.11 o 
 -23   5   4       12.67       25.06     15.63 o 
 -21   5   4       91.20       83.46     16.95 o 
 -19   5   4       42.22       57.00     14.86 o 
 -17   5   4       26.46       31.26     12.59 o 
 -15   5   4       75.98       72.58     11.34 o 
 -13   5   4     1681.71     1700.14     40.00 o 
 -11   5   4      658.07      656.89     19.90 o 
  -9   5   4      872.38      825.23     14.24 o 
  -7   5   4      680.28      611.23     14.27 o 
  -5   5   4       56.75       63.27      6.89 o 
  -3   5   4        0.35       -1.56      7.80 o 
  -1   5   4      814.99      945.90     20.18 o 
   1   5   4      191.27      273.49     13.19 o 
   3   5   4     2824.82     2845.49     39.04 o 
   5   5   4       54.62       60.39      9.36 o 
   7   5   4        6.16       -3.63      8.80 o 
   9   5   4       26.11       32.22      6.69 o 
  11   5   4       49.00       49.38      8.29 o 
  13   5   4       13.63       26.95      7.99 o 
  15   5   4      145.05      155.62     18.12 o 
  17   5   4        0.72      -12.10     12.10 o 
  19   5   4      227.63      246.76     28.04 o 
  21   5   4      435.12      522.68     38.10 o 
  23   5   4       33.91       10.19     19.27 o 
  25   5   4      110.06       61.31     23.81 o 
  27   5   4       26.49       21.05     22.96 o 
 -28   6   4      140.73      186.06     30.88 o 
 -26   6   4        8.64      -17.67     17.67 o 
 -24   6   4       53.56       39.44     17.37 o 
 -22   6   4      143.66      150.20     22.61 o 
 -20   6   4      129.40      119.00     22.21 o 
 -18   6   4       42.30       49.25     14.40 o 
 -16   6   4      224.54      198.67     18.73 o 
 -14   6   4       71.77       56.52     13.04 o 
 -12   6   4     2066.11     2005.69     40.94 o 
 -10   6   4       79.32       90.59      9.32 o 
  -8   6   4      140.97      133.06     13.03 o 
  -6   6   4       92.98       85.98      9.38 o 
  -4   6   4       75.65       59.71     12.52 o 
  -2   6   4      112.48      123.74     20.95 o 
   0   6   4        8.82       -4.87      4.87 o 
   2   6   4      352.09      306.59     12.32 o 
   4   6   4       82.73       92.00      8.60 o 
   6   6   4       47.68       33.47     10.07 o 
   8   6   4      104.89      126.11     15.55 o 
  10   6   4      460.09      494.01     21.46 o 
  12   6   4        8.03        0.23      8.66 o 
  14   6   4      128.40      158.80     17.58 o 
  16   6   4       18.37        7.52     13.06 o 
  18   6   4       61.92       41.26     15.66 o 
  20   6   4      303.89      296.76     26.55 o 
  22   6   4       39.59       71.43     22.39 o 
  24   6   4        0.24       -9.56     26.55 o 
 -25   7   4        7.66        6.70     18.96 o 
 -23   7   4       24.20       10.90     18.97 o 
 -21   7   4       27.39       43.39     16.39 o 
 -19   7   4      105.02       97.96     17.88 o 
 -17   7   4      119.60       98.46     15.94 o 
 -15   7   4        0.18      -10.64     10.64 o 
 -13   7   4       13.59       10.01     15.43 o 
 -11   7   4     1706.29     1757.31     36.74 o 
  -9   7   4     3376.51     3367.67     59.64 o 
  -7   7   4     1586.50     1524.94     32.91 o 
  -5   7   4     2189.10     2177.40     43.82 o 
  -3   7   4      761.29      794.65     35.44 o 
  -1   7   4      123.18      136.80      8.83 o 
   1   7   4      348.80      311.05     16.20 o 
   3   7   4      207.99      234.99     13.19 o 
   5   7   4       35.15       21.63     14.41 o 
   7   7   4        0.07       -2.73     13.16 o 
   9   7   4        7.16        3.48     13.86 o 
  11   7   4      537.38      533.62     27.89 o 
  13   7   4        0.78       -7.04     11.03 o 
  15   7   4       45.82       28.66     14.48 o 
  17   7   4       62.42       49.34     16.52 o 
  19   7   4        0.02       -4.25     16.13 o 
  21   7   4        5.37        5.03     18.33 o 
  23   7   4        9.04       -4.67     20.32 o 
 -24   8   4        0.01        0.00     30.67 o 
 -22   8   4        8.81       -8.43     41.29 o 
 -20   8   4        2.85       -3.08     16.37 o 
 -18   8   4       27.00       24.17     14.83 o 
 -16   8   4        1.86        5.83     12.58 o 
 -14   8   4       35.90       44.52     12.86 o 
 -12   8   4      109.34      111.04     24.78 o 
 -10   8   4      897.45      957.65     25.36 o 
  -8   8   4       23.33      -11.68     40.11 o 
  -6   8   4      180.04      224.44     20.25 o 
  -4   8   4        7.45       22.98     30.67 o 
  -2   8   4       76.79       73.63     11.04 o 
   0   8   4      301.76      315.94     16.97 o 
   2   8   4       94.57      117.54     16.23 o 
   4   8   4      158.13      163.53     31.85 o 
   6   8   4      186.99      207.51     24.83 o 
   8   8   4      200.77      210.24     32.44 o 
  10   8   4       60.61       59.82     18.75 o 
  12   8   4       37.36       31.19     14.81 o 
  14   8   4      342.58      398.51     31.76 o 
  16   8   4       88.39       77.62     19.20 o 
  18   8   4       19.64       14.39     31.26 o 
  20   8   4       25.34       17.29     20.12 o 
 -19   9   4        0.03        1.04     17.58 o 
 -17   9   4        0.00       26.40     15.49 o 
 -15   9   4       45.32       40.50     14.72 o 
 -13   9   4        0.56       15.00     27.05 o 
 -11   9   4       11.40      -11.09     13.46 o 
  -9   9   4      188.82      194.06     24.72 o 
  -7   9   4      319.02      302.06     28.91 o 
  -5   9   4      411.74      401.02     21.43 o 
  -3   9   4      183.30      207.17     16.85 o 
  -1   9   4       21.89       17.48     14.13 o 
   1   9   4       22.04       24.30     25.96 o 
   3   9   4        3.01        8.65     14.77 o 
   5   9   4        2.54      -19.47     19.47 o 
   7   9   4       34.38      -10.56     30.08 o 
   9   9   4       14.75       35.63     19.63 o 
  11   9   4        2.82       -1.35     19.42 o 
  13   9   4      102.25      113.50     15.50 o 
  15   9   4        1.57      -10.93     14.15 o 
  17   9   4       75.37       81.53     19.40 o 
 -16  10   4        4.73       -5.38     15.57 o 
 -14  10   4       11.21      -18.96     18.96 o 
 -12  10   4        3.58       43.01     22.87 o 
 -10  10   4       11.01       32.51     23.23 o 
  -8  10   4       28.95       22.24     24.99 o 
  -6  10   4       24.83        7.80     43.06 o 
  -4  10   4       24.33       20.06     36.57 o 
  -2  10   4        2.90      -12.94     12.94 o 
   0  10   4      158.11      220.04     22.54 o 
   2  10   4        2.10       16.91     15.83 o 
   4  10   4        8.27        4.43     25.37 o 
   6  10   4        1.07        0.71     18.51 o 
   8  10   4       39.45       47.95     22.26 o 
  10  10   4       60.23       99.03     27.46 o 
  12  10   4      101.96       47.73     25.96 o 
  -7  11   4        2.90      -18.21     18.21 o 
  -5  11   4       60.76       11.80     40.11 o 
  -3  11   4        0.54       54.27     44.83 o 
   1  11   4        1.14        7.08     18.31 o 
   3  11   4       40.72       90.57     22.99 o 
 -33   1   5       19.81        8.55     24.78 o 
 -31   1   5       91.38       43.35     19.75 o 
 -29   1   5       27.48       25.80     12.48 o 
 -27   1   5      499.80      483.91     28.61 o 
 -25   1   5        1.36        2.06      8.67 o 
 -23   1   5      367.80      377.68     18.62 o 
 -21   1   5      645.23      646.26     26.28 o 
 -19   1   5        1.07       -3.40      7.56 o 
 -17   1   5      159.57      168.54     10.80 o 
 -15   1   5      742.96      721.30     19.08 o 
 -13   1   5       25.33       29.63      6.21 o 
 -11   1   5     8426.40     8298.42     63.70 o 
  -9   1   5      962.78      830.13     10.84 o 
  -7   1   5      207.24      195.82      6.22 o 
  -5   1   5     7291.75     7056.48     41.07 o 
  -3   1   5     3009.05     3087.92     20.33 o 
  -1   1   5     2127.41     2256.44     17.53 o 
   1   1   5      246.11      289.10      7.51 o 
   3   1   5      755.51      730.30     11.32 o 
   5   1   5      555.10      549.36     10.46 o 
   7   1   5      659.04      668.44     15.64 o 
   9   1   5     2045.93     2484.24     33.07 o 
  11   1   5       35.90       16.57      7.98 o 
  13   1   5     3466.69     3565.04     50.87 o 
  15   1   5      658.83      620.03     28.27 o 
  17   1   5     2651.20     2671.00     46.21 o 
  19   1   5        0.63       -0.79     11.92 o 
  21   1   5      160.60      160.07     16.48 o 
  23   1   5       26.71       46.35     16.11 o 
  25   1   5       67.21       94.43     23.90 o 
  27   1   5        1.75      -18.35     18.35 o 
  29   1   5       24.29       -0.20     21.64 o 
 -32   2   5        0.89       -0.34     20.22 o 
 -30   2   5       30.80       13.19     14.73 o 
 -28   2   5        0.13       -7.24     11.49 o 
 -26   2   5      528.48      525.69     24.48 o 
 -24   2   5      927.12      948.30     27.83 o 
 -22   2   5      656.96      697.77     20.57 o 
 -20   2   5       35.19       32.05      8.56 o 
 -18   2   5     1052.59     1172.28     34.82 o 
 -16   2   5     2692.69     2662.31     54.96 o 
 -14   2   5      421.73      420.42     12.46 o 
 -12   2   5      712.46      690.02     15.54 o 
 -10   2   5       73.77       66.34      4.71 o 
  -8   2   5      259.41      257.29      6.00 o 
  -6   2   5     5351.08     5511.48     33.51 o 
  -4   2   5    10197.89    10300.70     56.41 o 
  -2   2   5     5107.23     5019.02     27.74 o 
   0   2   5      100.69      126.62      6.28 o 
   2   2   5        4.83        2.39      3.15 o 
   4   2   5       91.65       73.82      5.75 o 
   6   2   5      138.66      186.59      7.80 o 
   8   2   5     3154.13     3345.44     64.94 o 
  10   2   5      449.28      410.51     16.35 o 
  12   2   5      642.36      483.77     37.44 o 
  14   2   5        0.35       -0.78      7.79 o 
  16   2   5       91.52       94.60     11.68 o 
  18   2   5     2234.28     2125.63     39.30 o 
  20   2   5      213.15      189.29     19.97 o 
  22   2   5       18.35       29.26     15.40 o 
  24   2   5       29.05        6.46     14.90 o 
  26   2   5        5.47        6.83     16.32 o 
  28   2   5      110.53      135.94     28.77 o 
 -31   3   5        0.04       15.71     25.37 o 
 -29   3   5        0.68      -18.08     18.08 o 
 -27   3   5      460.89      467.28     27.85 o 
 -25   3   5       30.06       10.94     10.98 o 
 -23   3   5       78.06       70.07     11.97 o 
 -21   3   5      465.10      465.46     19.65 o 
 -19   3   5      989.35      991.10     33.75 o 
 -17   3   5      437.31      483.49     17.74 o 
 -15   3   5      115.06      141.87     11.10 o 
 -13   3   5      657.81      638.89     28.02 o 
 -11   3   5      513.99      526.47     12.36 o 
  -9   3   5      897.63      803.80     15.52 o 
  -7   3   5     1410.57     1546.28     18.08 o 
  -5   3   5      191.96      186.20      7.62 o 
  -3   3   5      345.85      352.62      8.20 o 
  -1   3   5    12114.13    12430.86     82.01 o 
   1   3   5      125.53      151.88      4.73 o 
   3   3   5      267.58      264.34      7.14 o 
   5   3   5      461.96      490.00     10.29 o 
   7   3   5     1041.41     1097.46     17.01 o 
   9   3   5     2349.10     2432.65     34.13 o 
  11   3   5     1533.19     1624.80     28.89 o 
  13   3   5     1627.32     1764.40     32.74 o 
  15   3   5       35.89       12.63     12.02 o 
  17   3   5     3344.23     3361.81     62.78 o 
  19   3   5      171.38      153.52     18.37 o 
  21   3   5      706.43      703.58     33.95 o 
  23   3   5       64.98       62.11     17.43 o 
  25   3   5       82.11      103.81     20.30 o 
  27   3   5       42.57       12.07     21.50 o 
 -30   4   5       19.71       50.02     25.35 o 
 -28   4   5        0.51       22.71     18.47 o 
 -26   4   5       35.44       57.63     18.25 o 
 -24   4   5        2.27        3.26     14.81 o 
 -22   4   5      316.33      297.18     26.74 o 
 -20   4   5        2.75        3.08      9.88 o 
 -18   4   5        4.13       -8.79      8.79 o 
 -16   4   5       64.08       69.05      9.52 o 
 -14   4   5      417.37      434.05     37.29 o 
 -12   4   5      140.50      126.94      7.46 o 
 -10   4   5     3457.83     3638.51     44.51 o 
  -8   4   5     2644.65     2448.41     26.04 o 
  -6   4   5    18662.01    18475.13    133.78 o 
  -4   4   5      661.63      762.97     13.12 o 
  -2   4   5       36.87       29.64      5.29 o 
   0   4   5      120.02      102.00      5.51 o 
   2   4   5     3756.60     3851.40     34.48 o 
   4   4   5      970.75     1016.03     15.11 o 
   6   4   5      338.39      302.65      7.71 o 
   8   4   5      315.94      341.37     10.96 o 
  10   4   5      541.57      498.69     12.59 o 
  12   4   5      238.56      211.91     16.38 o 
  14   4   5        1.90        3.40      8.67 o 
  16   4   5     1771.16     1727.23     37.96 o 
  18   4   5        8.88        0.77     10.56 o 
  20   4   5        0.11       -1.42     11.99 o 
  22   4   5      172.14      186.08     24.09 o 
  24   4   5        9.04        7.15     19.56 o 
  26   4   5       25.10       19.14     34.80 o 
 -29   5   5      113.27       62.76     25.70 o 
 -27   5   5        4.22      -12.70     18.96 o 
 -25   5   5      156.50      136.19     21.45 o 
 -23   5   5       33.94       18.73     17.27 o 
 -21   5   5        9.15       -3.92     13.86 o 
 -19   5   5      166.58      186.93     19.72 o 
 -17   5   5        3.76      -11.34     11.34 o 
 -15   5   5       76.04       64.48     11.96 o 
 -13   5   5      104.09      111.47     10.70 o 
 -11   5   5        2.27        1.70      5.58 o 
  -9   5   5     3243.05     3014.59     32.30 o 
  -7   5   5      896.45      919.19     15.63 o 
  -5   5   5     1172.39     1274.57     16.73 o 
  -3   5   5      518.35      521.74      9.67 o 
  -1   5   5     1789.86     1702.90     23.62 o 
   1   5   5      662.34      734.83     16.76 o 
   3   5   5       69.26       82.67      9.78 o 
   5   5   5      620.63      634.20     21.35 o 
   7   5   5       32.85       40.74      6.83 o 
   9   5   5      180.78      169.62     11.89 o 
  11   5   5     1809.78     1953.96     31.56 o 
  13   5   5     2269.05     2165.22     73.64 o 
  15   5   5       44.32       41.39     14.28 o 
  17   5   5      189.89      193.07     21.51 o 
  19   5   5      377.16      409.51     62.82 o 
  21   5   5      584.46      595.35     47.73 o 
  23   5   5        7.38        9.49     18.97 o 
  25   5   5       90.32      111.15     26.08 o 
 -28   6   5       70.02       53.17     39.52 o 
 -26   6   5       26.30       31.09     21.16 o 
 -24   6   5       32.56       51.23     18.35 o 
 -22   6   5        0.83       32.28     23.74 o 
 -20   6   5       49.18       30.03     14.40 o 
 -18   6   5       65.21       24.84     14.19 o 
 -16   6   5      176.03      171.67     18.38 o 
 -14   6   5     2494.14     2526.02     51.46 o 
 -12   6   5       97.61       78.28      8.76 o 
 -10   6   5     3827.28     3734.90     42.05 o 
  -8   6   5       89.71       93.58      8.00 o 
  -6   6   5     1156.66     1144.55     17.00 o 
  -4   6   5      285.50      284.11      8.63 o 
  -2   6   5      483.71      490.39     14.38 o 
   0   6   5        0.21       -0.28      6.81 o 
   2   6   5      529.74      550.27     16.91 o 
   4   6   5      318.37      331.49     16.76 o 
   6   6   5      162.15      134.26     13.81 o 
   8   6   5       93.86       84.52      9.54 o 
  10   6   5      577.23      609.05     25.58 o 
  12   6   5      116.77      133.03     13.10 o 
  14   6   5      235.79      202.16     19.87 o 
  16   6   5      142.68      125.48     18.70 o 
  18   6   5      169.02      208.87     40.05 o 
  20   6   5        4.46       25.89     16.62 o 
  22   6   5       21.26       47.97     21.81 o 
  24   6   5       46.05       24.65     24.19 o 
 -25   7   5        8.20      -18.43     18.43 o 
 -23   7   5       26.59      -17.46     17.46 o 
 -21   7   5      184.47      187.81     23.58 o 
 -19   7   5       39.15       29.23     14.94 o 
 -17   7   5        3.73       23.40     13.72 o 
 -15   7   5        0.01      -10.10     12.00 o 
 -13   7   5     1320.93     1262.73     40.96 o 
 -11   7   5     1535.47     1547.88     36.32 o 
  -9   7   5      283.21      292.78     17.27 o 
  -7   7   5     1373.02     1485.19     23.69 o 
  -5   7   5        6.67        5.96      5.13 o 
  -3   7   5      355.27      359.88     13.68 o 
  -1   7   5        0.53       -0.49      6.96 o 
   1   7   5        0.02        3.03      8.88 o 
   3   7   5        3.57       14.30     13.66 o 
   5   7   5       11.89       17.61     15.01 o 
   7   7   5       30.55       54.40     14.93 o 
   9   7   5       25.43       40.24     10.20 o 
  11   7   5      118.59      112.08     15.33 o 
  13   7   5        3.75        0.56     12.21 o 
  15   7   5      375.00      407.76     27.35 o 
  17   7   5       32.62       64.73     17.63 o 
  19   7   5      342.80      391.44     33.93 o 
  21   7   5        0.02       11.29     19.82 o 
 -22   8   5        3.58        7.49     18.97 o 
 -20   8   5        0.02      -15.59     15.59 o 
 -18   8   5        2.00        6.14     14.91 o 
 -16   8   5       50.03       35.29     14.57 o 
 -14   8   5      140.61      130.40     16.72 o 
 -12   8   5       77.38       84.08     14.53 o 
 -10   8   5       13.94       31.56     11.20 o 
  -8   8   5      888.65      834.38     23.15 o 
  -6   8   5      339.35      357.20     22.14 o 
  -4   8   5      646.73      654.38     17.91 o 
  -2   8   5       18.48        5.02     20.95 o 
   0   8   5      172.75      168.80     14.98 o 
   2   8   5       14.41        5.64     10.73 o 
   4   8   5        0.21       -0.91     16.52 o 
   6   8   5       29.56       23.93     17.30 o 
   8   8   5      132.75      116.30     22.68 o 
  10   8   5        2.81       -7.52      9.88 o 
  12   8   5       52.93       36.13     13.92 o 
  14   8   5       92.54      100.51     17.47 o 
  16   8   5      312.37      322.64     29.48 o 
  18   8   5        3.90       11.46     19.82 o 
  20   8   5       11.56       38.39     21.79 o 
 -19   9   5       42.39       52.51     19.11 o 
 -17   9   5       10.14       11.14     14.83 o 
 -15   9   5        9.63       -7.49     13.67 o 
 -13   9   5       12.30       19.20     12.69 o 
 -11   9   5       39.90       37.10     11.87 o 
  -9   9   5       16.78       13.93      9.84 o 
  -7   9   5      143.49      157.23     15.67 o 
  -5   9   5       18.78       16.87      8.78 o 
  -3   9   5      480.62      436.17     25.11 o 
  -1   9   5       54.28       80.86     20.45 o 
   1   9   5       14.68       -2.65     19.47 o 
   3   9   5       24.88        8.72     15.93 o 
   5   9   5       16.29       11.64     21.83 o 
   7   9   5       62.20       64.33     41.88 o 
   9   9   5      247.85      216.98     34.80 o 
  11   9   5        1.67        7.63     20.30 o 
  13   9   5       88.32       97.49     14.10 o 
  15   9   5      179.58      181.08     22.50 o 
 -14  10   5       46.97       71.46     19.31 o 
 -12  10   5       56.38       72.18     20.80 o 
 -10  10   5      120.55      139.94     25.69 o 
  -8  10   5       40.73       56.07     17.00 o 
  -6  10   5       75.24       69.24     13.59 o 
  -4  10   5        1.14        1.23     14.21 o 
  -2  10   5       15.38       -0.79     15.27 o 
   0  10   5      167.12      159.84     37.16 o 
   2  10   5       52.72       25.27     18.77 o 
   4  10   5        8.14        5.95     18.51 o 
   6  10   5       11.46       35.46     20.71 o 
   8  10   5        4.62        4.32     20.18 o 
  10  10   5       57.32      103.38     27.93 o 
  -5  11   5       17.03        3.54     41.29 o 
  -3  11   5        4.64      -31.85     41.29 o 
  -1  11   5        0.14       17.70     21.24 o 
   1  11   5        1.52       -2.72     18.14 o 
 -32   0   6       51.59       55.10     24.19 o 
 -30   0   6      187.39      146.49     27.10 o 
 -28   0   6      560.25      607.59     34.25 o 
 -26   0   6        4.06      -12.91     12.91 o 
 -24   0   6      196.01      214.69     20.84 o 
 -22   0   6     1293.16     1271.86     38.57 o 
 -20   0   6       21.78       28.39     16.67 o 
 -18   0   6      397.09      417.85     23.14 o 
 -16   0   6        8.77        4.92     10.06 o 
 -14   0   6       21.48       42.54     10.17 o 
 -12   0   6      157.60      202.15     14.52 o 
 -10   0   6     4994.72     5104.03     62.02 o 
  -8   0   6      459.53      543.88     12.11 o 
  -6   0   6      332.24      346.24      9.38 o 
  -4   0   6     3963.12     4135.07     60.53 o 
  -2   0   6     5804.58     6205.95     60.09 o 
   0   0   6      144.71      166.57     19.52 o 
   2   0   6    10866.09    10485.11     94.23 o 
   4   0   6      417.25      550.10     18.84 o 
   6   0   6      189.97      292.64     18.76 o 
   8   0   6      241.63      293.79     24.78 o 
  10   0   6     9566.70     9382.82    144.72 o 
  12   0   6      537.37      601.03     29.20 o 
  14   0   6      460.85      353.02     25.82 o 
  16   0   6     1867.07     1757.00     52.54 o 
  18   0   6       70.46       63.12     18.35 o 
  20   0   6     1653.47     1589.17     54.05 o 
  22   0   6      185.92      148.41     23.76 o 
  24   0   6       18.58       25.96     29.49 o 
  26   0   6       74.69       46.01     33.03 o 
  28   0   6      211.72      272.53     50.73 o 
 -33   1   6       19.39       15.66     24.15 o 
 -31   1   6      119.39       86.60     17.77 o 
 -29   1   6        0.01        2.29     11.71 o 
 -27   1   6      273.68      303.38     19.77 o 
 -25   1   6       98.89       88.27     11.75 o 
 -23   1   6      518.60      478.35     19.43 o 
 -21   1   6       23.24       26.09      8.60 o 
 -19   1   6       15.52       11.21      7.63 o 
 -17   1   6        8.84       -0.13      6.73 o 
 -15   1   6     2573.54     2485.65     33.38 o 
 -13   1   6     2961.26     2753.79     32.01 o 
 -11   1   6     2894.59     2996.72     28.56 o 
  -9   1   6      752.17      843.06     12.91 o 
  -7   1   6      987.75      889.48     11.23 o 
  -5   1   6     6321.69     6939.29     42.99 o 
  -3   1   6     1795.72     1704.57     15.35 o 
  -1   1   6      445.60      446.16      7.86 o 
   1   1   6      337.79      404.16      8.30 o 
   3   1   6    12552.42    13054.25     85.19 o 
   5   1   6     4584.35     5000.95     52.18 o 
   7   1   6    12206.64    14619.69    129.54 o 
   9   1   6     2271.11     2400.28     37.22 o 
  11   1   6       63.84       82.71     14.30 o 
  13   1   6       48.26       64.39     10.61 o 
  15   1   6       18.35       -3.60      9.60 o 
  17   1   6       17.04       -3.86      9.94 o 
  19   1   6      660.98      671.87     27.59 o 
  21   1   6      171.90      199.63     21.34 o 
  23   1   6      242.93      295.39     29.37 o 
  25   1   6       28.98       11.52     15.37 o 
  27   1   6       16.33      -17.70     20.02 o 
 -32   2   6      131.42      159.20     30.73 o 
 -30   2   6       15.18        4.76     13.36 o 
 -28   2   6       51.76       33.46     12.16 o 
 -26   2   6        0.42        7.59     10.02 o 
 -24   2   6      211.98      178.84     14.55 o 
 -22   2   6       69.60       64.83     10.87 o 
 -20   2   6     2417.67     2370.78     33.10 o 
 -18   2   6      951.36     1001.50     26.09 o 
 -16   2   6      527.37      626.63     16.04 o 
 -14   2   6     4676.16     4738.10     46.56 o 
 -12   2   6     1349.93     1205.04     16.85 o 
 -10   2   6       31.91       30.87      4.73 o 
  -8   2   6      611.13      572.29      9.96 o 
  -6   2   6     5163.02     5546.00     34.44 o 
  -4   2   6       88.40       88.80      4.03 o 
  -2   2   6      593.66      510.41      7.44 o 
   0   2   6     8987.77     9050.70     52.95 o 
   2   2   6     1967.85     2082.55     19.97 o 
   4   2   6      152.19      161.99      7.07 o 
   6   2   6      524.64      500.37     12.00 o 
   8   2   6     1318.85     1168.41     25.17 o 
  10   2   6        3.03        1.08      5.91 o 
  12   2   6     2141.58     2139.30     35.51 o 
  14   2   6      260.32      281.59     17.88 o 
  16   2   6      565.27      512.72     23.30 o 
  18   2   6      603.64      518.65     38.76 o 
  20   2   6       26.83       38.60     15.14 o 
  22   2   6      245.74      234.90     23.78 o 
  24   2   6       11.59       12.31     15.97 o 
  26   2   6        7.29        9.70     16.74 o 
  28   2   6        1.99       33.52     27.14 o 
 -31   3   6       11.53       49.15     24.35 o 
 -29   3   6        1.95      -16.78     16.78 o 
 -27   3   6       81.27       81.06     15.05 o 
 -25   3   6       29.65       34.24     11.40 o 
 -23   3   6       44.98       46.81     10.99 o 
 -21   3   6      268.85      260.24     27.56 o 
 -19   3   6       16.39        2.56      5.95 o 
 -17   3   6     1009.01      979.00     27.59 o 
 -15   3   6        0.29       -5.12      7.13 o 
 -13   3   6        0.51        4.34      5.47 o 
 -11   3   6      305.72      300.58     12.37 o 
  -9   3   6     1464.15     1445.43     17.83 o 
  -7   3   6     2091.35     2183.74     19.05 o 
  -5   3   6     4954.00     5672.46     46.32 o 
  -3   3   6     1610.12     1680.34     15.24 o 
  -1   3   6     7312.86     8257.55     54.77 o 
   1   3   6      477.82      422.77      8.42 o 
   3   3   6      164.08      124.44      6.40 o 
   5   3   6      278.56      275.26      9.15 o 
   7   3   6      151.29      122.56      8.37 o 
   9   3   6      300.19      294.44     13.96 o 
  11   3   6     1721.53     1609.02     29.44 o 
  13   3   6     3417.44     3368.51     57.05 o 
  15   3   6      367.65      433.89     24.93 o 
  17   3   6     5694.34     5562.86     88.90 o 
  19   3   6       40.10       43.06     16.82 o 
  21   3   6      206.09      197.23     20.88 o 
  23   3   6       52.48       37.11     16.69 o 
  25   3   6        9.37       39.30     21.50 o 
  27   3   6       71.50       23.74     25.37 o 
 -30   4   6       32.76       72.26     35.39 o 
 -28   4   6        1.36       25.22     18.02 o 
 -26   4   6        0.12      -13.08     16.43 o 
 -24   4   6       43.64       69.22     17.78 o 
 -22   4   6      375.70      326.32     21.14 o 
 -20   4   6      519.42      500.19     22.62 o 
 -18   4   6      510.88      535.42     54.09 o 
 -16   4   6      800.75      852.79     21.94 o 
 -14   4   6       75.99       80.79     11.48 o 
 -12   4   6        3.19        8.20      6.00 o 
 -10   4   6       29.88       37.60      6.16 o 
  -8   4   6     5168.46     5166.95     45.26 o 
  -6   4   6      397.55      347.62     10.61 o 
  -4   4   6     1810.59     2053.44     22.77 o 
  -2   4   6       85.47       59.42      5.23 o 
   0   4   6      198.05      253.25     10.37 o 
   2   4   6       53.71       63.52      5.42 o 
   4   4   6     1063.19      969.17     12.60 o 
   6   4   6      759.73      697.15     24.01 o 
   8   4   6      174.45      151.12      9.62 o 
  10   4   6        0.08       -0.12      5.82 o 
  12   4   6     3890.61     3816.68     44.60 o 
  14   4   6      365.67      327.40     19.35 o 
  16   4   6       28.87       50.04     12.35 o 
  18   4   6       34.90       46.86     12.99 o 
  20   4   6       12.30       11.96     16.13 o 
  22   4   6      176.37      156.50     23.49 o 
  24   4   6       29.69       30.94     22.11 o 
  26   4   6        0.02       -6.44     21.64 o 
 -29   5   6       33.51       11.21     22.52 o 
 -27   5   6       28.90       48.01     22.96 o 
 -25   5   6       41.95       55.63     17.66 o 
 -23   5   6      166.18      136.12     20.39 o 
 -21   5   6      308.01      334.82     28.31 o 
 -19   5   6      166.49      150.85     19.38 o 
 -17   5   6      122.13      143.88     17.70 o 
 -15   5   6     3225.84     3167.55     60.87 o 
 -13   5   6      114.51       93.65     18.10 o 
 -11   5   6     4605.78     4599.79     43.94 o 
  -9   5   6      164.35      131.85      8.44 o 
  -7   5   6       14.26        4.85      5.46 o 
  -5   5   6       65.98       98.03      6.81 o 
  -3   5   6      230.59      244.06     10.64 o 
  -1   5   6      117.63      169.96      9.14 o 
   1   5   6       81.56      101.36      6.36 o 
   3   5   6      177.07      169.25      8.17 o 
   5   5   6        2.97       -7.74      7.74 o 
   7   5   6       48.88       46.20      9.71 o 
   9   5   6      788.07      810.17     19.35 o 
  11   5   6       40.36       50.41      7.83 o 
  13   5   6     3107.30     3124.45     48.36 o 
  15   5   6        3.02      -12.85     12.85 o 
  17   5   6      461.11      470.15     43.80 o 
  19   5   6        4.45       21.47     16.11 o 
  21   5   6       14.87        8.48     16.65 o 
  23   5   6        0.87      -32.44     32.44 o 
  25   5   6       71.35       87.99     26.64 o 
 -28   6   6        0.50        5.72     20.93 o 
 -26   6   6        9.06       16.85     21.81 o 
 -24   6   6        7.31        4.40     17.04 o 
 -22   6   6       80.12       73.10     23.07 o 
 -20   6   6       38.81       52.87     16.02 o 
 -18   6   6      222.46      232.69     23.14 o 
 -16   6   6      158.93      154.84     18.14 o 
 -14   6   6        1.01       12.26     11.92 o 
 -12   6   6      939.36      894.15     27.24 o 
 -10   6   6     4850.22     4745.68     49.14 o 
  -8   6   6      299.16      339.26     16.44 o 
  -6   6   6      422.78      452.21     12.81 o 
  -4   6   6      155.72      149.98      7.79 o 
  -2   6   6      440.58      494.08     17.28 o 
   0   6   6      282.79      269.10     13.45 o 
   2   6   6      129.45      184.80     12.35 o 
   4   6   6      493.50      467.81     17.76 o 
   6   6   6      137.80      156.50     13.01 o 
   8   6   6     1430.31     1405.00     32.00 o 
  10   6   6       86.84       93.56     14.59 o 
  12   6   6      726.65      747.67     34.74 o 
  14   6   6        7.00       20.77     14.91 o 
  16   6   6       52.54       63.33     18.82 o 
  18   6   6       71.57       69.76     18.53 o 
  20   6   6       92.69       80.55     19.89 o 
  22   6   6      101.09      163.08     40.70 o 
 -25   7   6       56.66       56.89     43.65 o 
 -23   7   6        0.69      -17.46     17.85 o 
 -21   7   6       15.76        5.54     21.22 o 
 -19   7   6       54.30       53.06     26.15 o 
 -17   7   6        1.44        8.45     13.83 o 
 -15   7   6      146.55      152.90     18.57 o 
 -13   7   6      513.59      506.78     29.88 o 
 -11   7   6       85.04       83.23     12.96 o 
  -9   7   6      565.90      577.82     21.60 o 
  -7   7   6      928.78      871.08     26.91 o 
  -5   7   6       82.27      100.42     16.35 o 
  -3   7   6      109.40      117.96      7.97 o 
  -1   7   6        0.05       13.74      9.62 o 
   1   7   6       68.41       52.17     12.18 o 
   3   7   6      242.09      217.72     47.19 o 
   5   7   6      220.65      227.81     24.83 o 
   7   7   6      120.15       98.04     14.99 o 
   9   7   6      258.93      241.85     19.24 o 
  11   7   6       65.07       63.06     13.61 o 
  13   7   6       67.65       55.26     18.86 o 
  15   7   6      233.13      219.84     22.45 o 
  17   7   6        1.26        3.27     14.82 o 
  19   7   6       12.36       14.95     18.33 o 
  21   7   6        0.59      -10.32     19.27 o 
 -22   8   6       12.21       -4.06     18.43 o 
 -20   8   6        1.02      -13.07     16.12 o 
 -18   8   6       14.16       37.07     15.76 o 
 -16   8   6       16.60       29.68     13.93 o 
 -14   8   6      561.85      493.63     24.98 o 
 -12   8   6      322.42      354.89     23.09 o 
 -10   8   6      559.53      563.03     36.95 o 
  -8   8   6        2.87        8.15      9.46 o 
  -6   8   6       97.75       89.24     14.18 o 
  -4   8   6      316.47      329.66     22.14 o 
  -2   8   6       46.22       63.70      8.43 o 
   0   8   6       68.34       56.62     15.85 o 
   2   8   6       65.51       78.15     13.60 o 
   4   8   6       86.17       92.02     30.08 o 
   6   8   6      625.36      622.06     39.27 o 
   8   8   6        0.33       -8.99      9.67 o 
  10   8   6      169.95      207.41     27.18 o 
  12   8   6      104.99       89.90     17.37 o 
  14   8   6      419.17      391.34     25.15 o 
  16   8   6       12.11       12.03     17.67 o 
  18   8   6       17.51       23.39     23.01 o 
 -19   9   6       16.30       27.21     17.79 o 
 -17   9   6        3.95       14.47     17.45 o 
 -15   9   6       12.96       -4.66     13.24 o 
 -13   9   6      112.67      113.74     15.64 o 
 -11   9   6       52.47       39.15     12.28 o 
  -9   9   6      194.31      193.96     16.13 o 
  -7   9   6       53.35       75.67     15.37 o 
  -5   9   6       16.08       11.34      9.74 o 
  -3   9   6       65.73       32.59      9.86 o 
  -1   9   6        2.00       -7.61     13.48 o 
   1   9   6       27.02       10.33     25.37 o 
   3   9   6       65.75       59.80     20.01 o 
   5   9   6       60.23       76.75     32.44 o 
   7   9   6        0.23       15.46     18.75 o 
   9   9   6        9.36       -5.38     19.56 o 
  11   9   6        1.07      -13.14     13.27 o 
  13   9   6        7.88        9.56     15.90 o 
  15   9   6       25.31       40.37     21.19 o 
 -14  10   6       55.32       88.94     18.05 o 
 -12  10   6       55.18       64.71     15.66 o 
 -10  10   6        4.92       -0.66     17.88 o 
  -8  10   6       16.31       18.06     13.11 o 
  -6  10   6       42.86       42.78     13.79 o 
  -4  10   6      165.32      151.79     16.32 o 
  -2  10   6      255.19      261.13     28.15 o 
   0  10   6        0.55       19.48     18.89 o 
   2  10   6       10.13      -14.63     28.31 o 
   4  10   6       36.66       54.84     37.75 o 
   6  10   6       23.29       -8.31     19.11 o 
   8  10   6       22.00       39.52     24.00 o 
  10  10   6       22.84       38.47     25.73 o 
 -33   1   7        1.45      -21.26     21.26 o 
 -31   1   7       22.84       13.00     14.82 o 
 -29   1   7      146.45      136.72     16.44 o 
 -27   1   7      137.93      132.78     15.69 o 
 -25   1   7      600.26      598.97     22.37 o 
 -23   1   7      967.84      953.35     24.50 o 
 -21   1   7       63.85       56.75      9.84 o 
 -19   1   7     1371.08     1352.67     28.15 o 
 -17   1   7      726.01      716.18     18.00 o 
 -15   1   7      925.37      914.77     19.05 o 
 -13   1   7     3914.80     3989.76     41.54 o 
 -11   1   7       58.94       53.79      6.23 o 
  -9   1   7       71.26       52.51      5.90 o 
  -7   1   7      317.02      293.92      8.42 o 
  -5   1   7     9340.18     9752.35     61.12 o 
  -3   1   7      310.45      316.93      8.45 o 
  -1   1   7        1.94       -3.25      3.25 o 
   1   1   7       73.63       64.36      6.44 o 
   3   1   7    14727.00    16074.02    139.90 o 
   5   1   7       84.99      104.67      8.75 o 
   7   1   7     1421.75     1554.44     28.93 o 
   9   1   7      140.94      119.10     11.03 o 
  11   1   7       17.01       12.17      8.82 o 
  13   1   7      959.01      794.80     24.52 o 
  15   1   7     1645.52     1504.01     33.98 o 
  17   1   7      327.02      339.52     19.82 o 
  19   1   7       21.04       10.73     11.19 o 
  21   1   7        2.49       -1.77     13.38 o 
  23   1   7       47.28       37.67     16.57 o 
  25   1   7      123.04      139.05     27.94 o 
  27   1   7       71.87       78.33     26.27 o 
 -32   2   7       59.53       39.90     25.70 o 
 -30   2   7       36.93       48.28     14.66 o 
 -28   2   7        0.02       -2.67     10.57 o 
 -26   2   7      341.28      335.44     19.25 o 
 -24   2   7      701.65      682.56     23.73 o 
 -22   2   7        1.55       -7.11      7.11 o 
 -20   2   7       89.48       74.48      9.52 o 
 -18   2   7      900.22      923.97     24.96 o 
 -16   2   7      187.59      234.71     12.45 o 
 -14   2   7      857.90      882.32     17.98 o 
 -12   2   7      310.79      350.87     11.90 o 
 -10   2   7      382.27      418.16     11.06 o 
  -8   2   7       91.17      113.43      7.69 o 
  -6   2   7     1453.14     1506.11     15.62 o 
  -4   2   7      201.08      261.46      6.39 o 
  -2   2   7     2729.32     2703.18     22.52 o 
   0   2   7     1376.04     1323.37     13.94 o 
   2   2   7      873.21      810.03     10.89 o 
   4   2   7      401.69      295.23      8.76 o 
   6   2   7     1832.14     1800.40     28.59 o 
   8   2   7      361.97      381.31     13.97 o 
  10   2   7      197.59      219.49     15.00 o 
  12   2   7      445.44      400.25     22.99 o 
  14   2   7      246.69      208.30     14.61 o 
  16   2   7      261.88      228.47     15.60 o 
  18   2   7     1378.67     1436.84     42.43 o 
  20   2   7       10.38      -11.65     13.25 o 
  22   2   7      113.39      124.31     19.73 o 
  24   2   7       49.66       42.33     17.31 o 
  26   2   7      187.73      263.60     27.45 o 
 -31   3   7       23.15       50.69     31.26 o 
 -29   3   7       64.30       41.71     20.05 o 
 -27   3   7       10.95       21.56     12.57 o 
 -25   3   7       55.11       41.95     11.95 o 
 -23   3   7        5.81       -8.45      8.45 o 
 -21   3   7       11.19        9.26      8.57 o 
 -19   3   7        1.96        1.79      6.97 o 
 -17   3   7      168.72      163.14     12.82 o 
 -15   3   7       18.80        2.64      5.60 o 
 -13   3   7        5.13        1.09      4.50 o 
 -11   3   7      687.61      670.75     11.09 o 
  -9   3   7     1384.76     1475.74     15.23 o 
  -7   3   7       77.56       68.93      3.83 o 
  -5   3   7     9706.28     9804.70     65.15 o 
  -3   3   7      439.56      406.23      8.66 o 
  -1   3   7      476.41      575.89     12.30 o 
   1   3   7       98.04      136.66      6.62 o 
   3   3   7     2181.58     2459.31     25.88 o 
   5   3   7       92.23       79.11      6.96 o 
   7   3   7     1471.51     1581.73     24.82 o 
   9   3   7     4043.26     3939.03     50.11 o 
  11   3   7        5.27       12.80      9.90 o 
  13   3   7     1633.08     1646.34     37.13 o 
  15   3   7      234.39      221.12     20.37 o 
  17   3   7      497.24      509.34     30.66 o 
  19   3   7      728.92      775.73     70.49 o 
  21   3   7      124.56      108.07     25.47 o 
  23   3   7       77.78       47.07     17.47 o 
  25   3   7        5.44      -19.97     19.97 o 
 -30   4   7       98.76      104.95     28.03 o 
 -28   4   7        9.79       14.35     18.12 o 
 -26   4   7      230.21      225.46     22.04 o 
 -24   4   7      117.37      141.52     18.37 o 
 -22   4   7        9.18       14.28     12.55 o 
 -20   4   7      253.11      239.19     16.31 o 
 -18   4   7      332.09      334.86     17.51 o 
 -16   4   7      145.75      157.25     12.67 o 
 -14   4   7       13.12        8.47      4.66 o 
 -12   4   7      406.90      402.66     15.20 o 
 -10   4   7       63.41       64.39      7.10 o 
  -8   4   7      729.83      783.66     17.77 o 
  -6   4   7     1368.47     1391.02     19.61 o 
  -4   4   7       35.90       41.17      5.35 o 
  -2   4   7      429.56      429.15     11.16 o 
   0   4   7     2209.23     2233.71     24.30 o 
   2   4   7      313.70      318.67     12.65 o 
   4   4   7     1523.34     1645.94     24.79 o 
   6   4   7       45.31       47.07      6.87 o 
   8   4   7      814.88      829.71     18.39 o 
  10   4   7        5.83       -6.30      6.34 o 
  12   4   7      687.32      657.52     20.28 o 
  14   4   7      285.28      309.87     16.35 o 
  16   4   7      863.91      823.97     28.42 o 
  18   4   7        4.21        5.77     12.61 o 
  20   4   7        4.95       25.76     16.91 o 
  22   4   7       53.92       52.11     25.81 o 
  24   4   7       36.97       57.54     24.02 o 
 -29   5   7       88.92       77.64     25.70 o 
 -27   5   7       12.50        3.78     26.36 o 
 -25   5   7       21.02       26.23     17.60 o 
 -23   5   7       56.16       58.19     15.45 o 
 -21   5   7        5.67       -4.82     11.17 o 
 -19   5   7       74.53       95.57     18.56 o 
 -17   5   7      786.80      737.80     27.90 o 
 -15   5   7     5140.51     5044.86     63.43 o 
 -13   5   7     1021.67     1068.23     31.47 o 
 -11   5   7     5283.64     4983.05     47.61 o 
  -9   5   7      143.95      148.20      9.45 o 
  -7   5   7      232.58      227.67     13.66 o 
  -5   5   7      245.17      288.74     10.67 o 
  -3   5   7      305.45      285.02     11.37 o 
  -1   5   7       99.52       96.78      7.05 o 
   1   5   7      126.50      128.03      9.15 o 
   3   5   7      112.95      100.81      8.45 o 
   5   5   7      717.59      725.79     19.44 o 
   7   5   7      939.09      901.14     27.82 o 
   9   5   7       14.40       14.65      6.63 o 
  11   5   7     2036.14     2104.66     47.20 o 
  13   5   7     1708.48     1636.41     44.75 o 
  15   5   7     1797.12     1654.49     54.40 o 
  17   5   7      170.08      139.24     20.82 o 
  19   5   7      227.45      278.38     27.11 o 
  21   5   7      201.75      188.38     25.69 o 
  23   5   7        5.02       24.84     20.68 o 
 -28   6   7        8.52      -25.96     25.96 o 
 -26   6   7        1.02        2.83     20.81 o 
 -24   6   7       71.73       92.54     20.31 o 
 -22   6   7       22.33       15.96     14.01 o 
 -20   6   7      158.14      154.92     22.31 o 
 -18   6   7       51.73       51.49     13.92 o 
 -16   6   7      717.78      731.12     28.11 o 
 -14   6   7       24.43       21.61      9.87 o 
 -12   6   7       44.00       40.46     10.56 o 
 -10   6   7     2098.96     2006.03     32.15 o 
  -8   6   7     2527.14     2364.01     30.72 o 
  -6   6   7       99.05       91.54      8.19 o 
  -4   6   7       48.32       49.66      6.64 o 
  -2   6   7        5.45        0.86      5.55 o 
   0   6   7      236.71      261.10     10.43 o 
   2   6   7      946.25      932.26     18.56 o 
   4   6   7       58.08       49.54      8.49 o 
   6   6   7       15.49        3.84      9.92 o 
   8   6   7      109.03       95.15     16.23 o 
  10   6   7      621.55      618.57     29.74 o 
  12   6   7      240.44      272.74     22.76 o 
  14   6   7        0.83       23.49     14.56 o 
  16   6   7        4.04       20.56     19.58 o 
  18   6   7        4.55       -9.02     18.45 o 
  20   6   7      114.69      149.83     26.35 o 
  22   6   7        0.34        0.49     20.97 o 
 -25   7   7        5.23       30.34     21.81 o 
 -23   7   7       15.70       -6.94     17.85 o 
 -21   7   7       88.78       74.68     23.72 o 
 -19   7   7        0.75        1.26     14.30 o 
 -17   7   7      392.00      417.11     24.90 o 
 -15   7   7       12.39       13.90     13.01 o 
 -13   7   7     1031.17      981.30     30.05 o 
 -11   7   7     1039.78      967.14     28.81 o 
  -9   7   7       31.66       46.20     11.06 o 
  -7   7   7      366.64      341.37     18.06 o 
  -5   7   7      343.33      370.14     18.19 o 
  -3   7   7      321.79      334.16     21.97 o 
  -1   7   7       21.28       28.03      8.93 o 
   1   7   7       20.33       19.98      9.54 o 
   3   7   7        9.37       12.80      9.61 o 
   5   7   7      249.84      303.31     18.84 o 
   7   7   7       32.39       22.02     11.34 o 
   9   7   7     1011.13      999.65     31.18 o 
  11   7   7     1095.20     1171.16     34.83 o 
  13   7   7       68.33       60.43     16.94 o 
  15   7   7      773.64      792.55     36.99 o 
  17   7   7      150.05      139.45     39.82 o 
  19   7   7       46.58       78.19     25.37 o 
 -22   8   7        1.21       -1.59     18.97 o 
 -20   8   7        0.03      -20.00     26.55 o 
 -18   8   7      350.31      405.39     32.41 o 
 -16   8   7        0.83       16.68     12.83 o 
 -14   8   7      756.19      740.39     29.39 o 
 -12   8   7       83.21      141.64     16.01 o 
 -10   8   7       41.02       19.91     11.40 o 
  -8   8   7       89.11      111.94     13.54 o 
  -6   8   7       25.22       46.26     18.22 o 
  -4   8   7      298.64      328.66     17.64 o 
  -2   8   7        7.73        8.52      9.58 o 
   0   8   7        1.90       -6.51      8.85 o 
   2   8   7       71.86       78.92     14.43 o 
   4   8   7       43.62       44.31     14.61 o 
   6   8   7      188.89      209.06     19.24 o 
   8   8   7       25.97       26.00     12.06 o 
  10   8   7       49.87       52.92     16.91 o 
  12   8   7        0.00       -4.99     10.71 o 
  14   8   7        0.60       15.11     14.38 o 
  16   8   7       94.60      117.98     24.37 o 
  18   8   7        4.72       26.51     21.53 o 
 -19   9   7       58.60       83.95     20.46 o 
 -17   9   7       84.43       81.81     18.90 o 
 -15   9   7        3.08       10.66     15.14 o 
 -13   9   7      158.35      135.65     23.67 o 
 -11   9   7        8.81       12.36     12.18 o 
  -9   9   7       46.53       37.15     13.11 o 
  -7   9   7        2.54       19.53     11.58 o 
  -5   9   7       31.76       15.39     11.11 o 
  -3   9   7       42.39        9.28     18.67 o 
  -1   9   7        6.64       -8.79     10.55 o 
   1   9   7       52.38       25.42     18.76 o 
   3   9   7      154.06      119.95     24.28 o 
   5   9   7       51.15       67.53     22.68 o 
   7   9   7      113.08      132.99     17.60 o 
   9   9   7       69.99      100.36     16.80 o 
  11   9   7        0.01       16.06     14.96 o 
  13   9   7       15.01       29.57     18.05 o 
 -14  10   7       20.51       17.50     16.02 o 
 -12  10   7       26.91       29.75     16.22 o 
 -10  10   7        8.19       28.18     13.67 o 
  -8  10   7        8.68       29.99     14.80 o 
  -6  10   7       21.82       28.33     13.45 o 
  -4  10   7        6.97       31.21     13.75 o 
  -2  10   7       11.40        8.26     21.24 o 
   0  10   7       51.49       58.19     35.39 o 
   2  10   7       18.46      -18.36     18.36 o 
   4  10   7        1.03       10.62     21.24 o 
   6  10   7        0.15       12.98     21.60 o 
   8  10   7       14.15       37.56     24.87 o 
 -32   0   8        0.32        9.97     49.55 o 
 -30   0   8        0.38       19.66     19.81 o 
 -28   0   8      731.59      793.18     77.11 o 
 -26   0   8      119.62      123.85     19.19 o 
 -24   0   8      190.28      190.75     20.80 o 
 -22   0   8      740.63      806.06     32.24 o 
 -20   0   8        0.19      -12.10     20.37 o 
 -18   0   8        4.59        0.39     10.90 o 
 -16   0   8     2975.66     2920.23     55.35 o 
 -14   0   8     5881.90     5869.86     95.21 o 
 -12   0   8       54.31       38.76      8.20 o 
 -10   0   8      770.07      822.62     19.13 o 
  -8   0   8    15498.06    16024.13    144.07 o 
  -6   0   8      527.54      521.91     20.40 o 
  -4   0   8     1369.01     1395.06     31.48 o 
  -2   0   8       29.90        4.52      7.70 o 
   0   0   8     2543.46     2665.68     55.76 o 
   2   0   8       38.58       11.14     15.34 o 
   4   0   8    12917.24    13421.01    192.70 o 
   6   0   8       21.93       15.69     11.24 o 
   8   0   8     3007.68     2905.84     63.81 o 
  10   0   8     1593.55     1681.44     47.53 o 
  12   0   8      243.05      198.91     21.69 o 
  14   0   8     2185.77     1782.14     53.37 o 
  16   0   8      434.46      308.48     27.86 o 
  18   0   8      907.26     1041.54     44.58 o 
  20   0   8       92.61      114.16     22.10 o 
  22   0   8      113.47      106.18     35.39 o 
  24   0   8       14.03       -4.72     28.31 o 
  26   0   8      143.81      211.18     47.19 o 
 -33   1   8       33.12       64.32     25.82 o 
 -31   1   8      174.26      190.95     20.63 o 
 -29   1   8       34.38       28.18     12.51 o 
 -27   1   8       28.39        6.83     15.69 o 
 -25   1   8       21.26       20.44      9.76 o 
 -23   1   8       36.23       19.81      8.84 o 
 -21   1   8       66.70       68.49     12.04 o 
 -19   1   8      528.50      564.10     22.44 o 
 -17   1   8       31.53       22.81      7.89 o 
 -15   1   8      986.73      971.51     19.98 o 
 -13   1   8     2499.88     2454.51     29.13 o 
 -11   1   8      754.61      827.44     15.81 o 
  -9   1   8     7846.99     8136.08     64.70 o 
  -7   1   8     3043.56     3175.73     34.33 o 
  -5   1   8     9112.63     9774.21     68.54 o 
  -3   1   8     3682.11     3822.54     34.59 o 
  -1   1   8       17.71        0.92      4.36 o 
   1   1   8       69.65       80.19      5.46 o 
   3   1   8       12.18        2.04      5.94 o 
   5   1   8     1189.94     1121.29     28.10 o 
   7   1   8     2024.25     2206.72     36.95 o 
   9   1   8      357.78      365.72     17.44 o 
  11   1   8      273.87      284.25     16.59 o 
  13   1   8      205.85      254.89     17.13 o 
  15   1   8      199.72      166.67     15.35 o 
  17   1   8       74.05       86.16     13.56 o 
  19   1   8        9.61       -2.14     13.77 o 
  21   1   8        0.40       -0.65     14.46 o 
  23   1   8       34.17       37.87     17.12 o 
  25   1   8       26.29       19.19     22.00 o 
  27   1   8       39.72       27.65     24.60 o 
 -32   2   8       87.35       70.97     26.54 o 
 -30   2   8        0.41       20.67     24.35 o 
 -28   2   8       25.70       10.14     12.12 o 
 -26   2   8       15.95       10.56     10.58 o 
 -24   2   8       39.43       64.25     11.69 o 
 -22   2   8      121.52      112.10     10.94 o 
 -20   2   8        0.80       -7.19      7.66 o 
 -18   2   8      590.08      621.24     18.18 o 
 -16   2   8      817.26      851.56     19.09 o 
 -14   2   8       68.13       74.99      7.97 o 
 -12   2   8      647.27      648.73     15.41 o 
 -10   2   8     2549.82     2514.55     29.79 o 
  -8   2   8      291.14      358.22      9.54 o 
  -6   2   8     1865.63     2034.44     20.93 o 
  -4   2   8        4.50       15.49      3.90 o 
  -2   2   8       39.91       66.72      5.72 o 
   0   2   8      186.94      156.87      7.15 o 
   2   2   8      366.40      300.75      8.79 o 
   4   2   8        3.97        0.69      4.97 o 
   6   2   8     1263.16     1219.58     21.18 o 
   8   2   8      105.29      120.65     10.87 o 
  10   2   8     1026.36     1013.54     25.16 o 
  12   2   8     1106.44     1115.54     27.41 o 
  14   2   8      243.46      249.31     23.67 o 
  16   2   8       56.82       54.92     19.06 o 
  18   2   8      115.07      111.71     18.29 o 
  20   2   8        1.45       -1.58     14.01 o 
  22   2   8       83.63      113.23     19.73 o 
  24   2   8       12.42        9.02     16.74 o 
  26   2   8       37.03       17.55     28.90 o 
 -31   3   8       14.79       28.90     24.19 o 
 -29   3   8       37.83       29.75     21.63 o 
 -27   3   8       17.70       23.69     12.62 o 
 -25   3   8        1.92        2.89      9.73 o 
 -23   3   8       23.77       34.87     10.34 o 
 -21   3   8       93.67       58.37     12.08 o 
 -19   3   8     2600.07     2433.73     40.01 o 
 -17   3   8       95.51       67.96      8.01 o 
 -15   3   8     2269.29     2227.25     33.61 o 
 -13   3   8      521.18      513.56     17.29 o 
 -11   3   8     2293.69     2244.88     31.24 o 
  -9   3   8      133.10      160.21      8.31 o 
  -7   3   8      179.99      142.57      6.71 o 
  -5   3   8      582.97      611.54      8.77 o 
  -3   3   8      254.93      228.01      8.00 o 
  -1   3   8     2494.06     2678.63     26.05 o 
   1   3   8       12.28       24.74      5.21 o 
   3   3   8     1300.63     1444.72     19.93 o 
   5   3   8     1024.16     1040.65     22.98 o 
   7   3   8      151.21      130.41      9.14 o 
   9   3   8      779.68      759.73     24.27 o 
  11   3   8     2434.80     2225.41     42.93 o 
  13   3   8      550.81      516.94     32.35 o 
  15   3   8      175.71      138.35     16.51 o 
  17   3   8      156.78      197.49     20.85 o 
  19   3   8        2.62       10.29     14.38 o 
  21   3   8      241.33      259.09     24.90 o 
  23   3   8        0.02       24.34     21.26 o 
  25   3   8       33.42       65.29     25.70 o 
 -30   4   8        7.83        8.85     24.19 o 
 -28   4   8      127.73      132.40     27.19 o 
 -26   4   8       45.16       50.47     15.35 o 
 -24   4   8       26.77       18.35     13.93 o 
 -22   4   8       22.00       17.71     12.63 o 
 -20   4   8      143.53      129.91     13.60 o 
 -18   4   8       25.25       25.98     10.98 o 
 -16   4   8     1041.46     1027.94     22.83 o 
 -14   4   8       46.13       26.31      9.04 o 
 -12   4   8     1027.74      894.44     21.24 o 
 -10   4   8      472.06      496.73     19.27 o 
  -8   4   8        0.93        2.71      5.53 o 
  -6   4   8      277.61      269.46     10.52 o 
  -4   4   8      864.74      914.44     16.47 o 
  -2   4   8      230.50      233.75      8.90 o 
   0   4   8      981.74      978.40     13.19 o 
   2   4   8      674.26      762.65     16.52 o 
   4   4   8      856.91      793.14     16.31 o 
   6   4   8      689.54      700.71     18.81 o 
   8   4   8       14.79       21.19      9.59 o 
  10   4   8       56.06       66.45      9.32 o 
  12   4   8     1357.33     1277.36     43.28 o 
  14   4   8       52.48       43.94     10.27 o 
  16   4   8       13.04       24.56     13.17 o 
  18   4   8        9.76        5.55     15.79 o 
  20   4   8       19.31       16.12     17.62 o 
  22   4   8       38.18       54.60     23.81 o 
  24   4   8        5.77       15.67     23.18 o 
 -29   5   8       13.53       11.45     22.39 o 
 -27   5   8      100.34       94.32     21.85 o 
 -25   5   8        3.80       21.69     16.65 o 
 -23   5   8      271.88      251.58     22.65 o 
 -21   5   8       65.21       68.66     14.88 o 
 -19   5   8        2.34       12.07     11.95 o 
 -17   5   8      584.85      553.06     34.81 o 
 -15   5   8      982.97      891.75     25.15 o 
 -13   5   8      302.43      271.96     16.18 o 
 -11   5   8     2449.47     2405.19     35.09 o 
  -9   5   8      564.01      542.14     15.92 o 
  -7   5   8       65.94       57.71      7.43 o 
  -5   5   8      174.03      163.53      8.57 o 
  -3   5   8       74.13       85.15      7.41 o 
  -1   5   8       12.55       16.69      6.09 o 
   1   5   8        5.44        9.20      7.38 o 
   3   5   8      142.83      149.06     11.48 o 
   5   5   8      120.39      139.83     10.62 o 
   7   5   8      424.51      421.25     19.81 o 
   9   5   8     1473.38     1547.27     33.92 o 
  11   5   8      774.32      790.44     31.16 o 
  13   5   8      945.37      842.09     42.05 o 
  15   5   8        0.29       20.29     14.75 o 
  17   5   8      102.41      107.85     23.75 o 
  19   5   8       29.35       40.78     19.90 o 
  21   5   8        0.76       38.65     20.81 o 
  23   5   8      102.29      104.94     39.52 o 
 -28   6   8       45.56       17.70     35.39 o 
 -26   6   8        6.05        7.54     35.39 o 
 -24   6   8        1.94      -11.72     16.37 o 
 -22   6   8       18.95       13.88     19.41 o 
 -20   6   8       12.86       26.36     14.19 o 
 -18   6   8      360.21      357.63     23.51 o 
 -16   6   8       62.57       55.11     13.48 o 
 -14   6   8       52.11       34.44     13.70 o 
 -12   6   8      137.35      122.81     15.02 o 
 -10   6   8      208.75      181.15     12.78 o 
  -8   6   8      188.40      214.12     14.58 o 
  -6   6   8      267.47      274.57     17.67 o 
  -4   6   8      147.98      140.42      9.58 o 
  -2   6   8      118.55      106.59      9.26 o 
   0   6   8        0.14        0.73      9.41 o 
   2   6   8      106.30      125.29     14.39 o 
   4   6   8      111.17       98.56     13.18 o 
   6   6   8        3.15       -9.98      9.98 o 
   8   6   8      832.81      983.53     30.20 o 
  10   6   8      106.06       85.53     20.72 o 
  12   6   8     2203.35     2278.37     55.19 o 
  14   6   8      417.97      394.41     28.14 o 
  16   6   8        4.06       10.93     15.62 o 
  18   6   8        1.04        1.98     24.28 o 
  20   6   8        1.85       -5.90     20.66 o 
 -25   7   8       65.60       58.34     24.15 o 
 -23   7   8       62.90       63.71     30.67 o 
 -21   7   8      223.85      258.14     37.87 o 
 -19   7   8      229.68      248.36     28.27 o 
 -17   7   8      267.37      287.51     24.01 o 
 -15   7   8      170.97      148.08     19.06 o 
 -13   7   8     1009.95      985.03     39.85 o 
 -11   7   8        2.01       -7.78     16.35 o 
  -9   7   8       36.76       48.28     11.61 o 
  -7   7   8       65.50       51.39     11.69 o 
  -5   7   8       17.15        5.26      9.67 o 
  -3   7   8        1.69       11.59      8.94 o 
  -1   7   8        1.28       -7.99      8.83 o 
   1   7   8      295.12      269.28     18.69 o 
   3   7   8      269.65      288.14     19.56 o 
   5   7   8        5.88       -3.90     11.76 o 
   7   7   8       21.30        3.82     16.18 o 
   9   7   8     1233.56     1324.12     36.55 o 
  11   7   8       45.10       43.14     11.99 o 
  13   7   8        1.27      -12.16     13.75 o 
  15   7   8      105.10      116.98     20.03 o 
  17   7   8       81.81       99.99     24.35 o 
  19   7   8        2.11      -10.37     19.81 o 
 -22   8   8        1.23        6.86     20.43 o 
 -20   8   8        2.04       -1.49     18.97 o 
 -18   8   8       25.80       10.03     18.30 o 
 -16   8   8       50.22       49.26     18.73 o 
 -14   8   8      370.54      384.94     23.82 o 
 -12   8   8      224.43      175.30     17.26 o 
 -10   8   8       44.22       43.51     13.07 o 
  -8   8   8      608.20      592.73     24.52 o 
  -6   8   8      463.71      452.52     21.99 o 
  -4   8   8      147.90      142.57     20.43 o 
  -2   8   8       15.36       11.84      9.60 o 
   0   8   8       14.78       -3.41      9.69 o 
   2   8   8      164.21      146.76     16.52 o 
   4   8   8      597.54      641.35     39.04 o 
   6   8   8      103.37      114.30     16.45 o 
   8   8   8       27.04       20.70     12.97 o 
  10   8   8       53.30       66.12     15.74 o 
  12   8   8       28.02       14.26     12.02 o 
  14   8   8        2.56        7.42     16.83 o 
  16   8   8       27.50       28.21     20.55 o 
 -19   9   8        0.14      -21.84     22.39 o 
 -17   9   8        9.25        4.27     16.52 o 
 -15   9   8      219.81      257.45     24.31 o 
 -13   9   8        7.04       19.70     18.73 o 
 -11   9   8       35.71       46.10     14.07 o 
  -9   9   8       12.49       -2.67     14.30 o 
  -7   9   8        3.44        3.14     11.23 o 
  -5   9   8       13.23       10.41     11.30 o 
  -3   9   8       10.93       -9.72     11.90 o 
  -1   9   8        0.05       -4.10     11.95 o 
   1   9   8        6.75        5.64     12.04 o 
   3   9   8        0.68        2.82     19.91 o 
   5   9   8       16.64       -6.72     29.56 o 
   7   9   8       34.82       33.09     14.83 o 
   9   9   8       28.01       42.94     20.41 o 
  11   9   8        0.60       22.26     16.83 o 
 -12  10   8        6.65       -1.31     15.71 o 
 -10  10   8       14.74       22.62     15.36 o 
  -8  10   8        5.26       13.03     14.91 o 
  -6  10   8       10.33       -0.58     16.82 o 
  -4  10   8       34.83       33.70     15.23 o 
  -2  10   8       16.31       12.67     14.58 o 
   0  10   8        9.96       20.20     21.24 o 
   2  10   8       10.54       15.42     21.55 o 
   4  10   8       38.85        7.56     22.26 o 
   6  10   8      217.43      365.64     38.40 o 
 -31   1   9       80.65       85.37     25.54 o 
 -29   1   9        5.19       -2.58     11.85 o 
 -27   1   9      212.15      209.20     16.95 o 
 -25   1   9      106.93       80.44     14.51 o 
 -23   1   9      616.40      640.20     21.58 o 
 -21   1   9      697.73      714.12     20.54 o 
 -19   1   9      519.87      505.37     18.04 o 
 -17   1   9      548.69      542.92     17.69 o 
 -15   1   9     1536.86     1660.57     26.60 o 
 -13   1   9       59.21       63.42      7.23 o 
 -11   1   9       44.46       59.45      6.88 o 
  -9   1   9        0.04        1.03      5.40 o 
  -7   1   9      331.77      295.38     10.48 o 
  -5   1   9       53.22       78.18      5.06 o 
  -3   1   9     1189.81     1405.08     24.64 o 
  -1   1   9       16.55       20.26      7.88 o 
   1   1   9     1097.11     1232.67     22.91 o 
   3   1   9     1691.17     1724.58     28.55 o 
   5   1   9      470.93      479.66     19.24 o 
   7   1   9       20.99       10.73      8.90 o 
   9   1   9       27.72       20.83      9.41 o 
  11   1   9      477.39      444.91     21.21 o 
  13   1   9      940.27      815.55     26.23 o 
  15   1   9     2001.07     1837.05     44.27 o 
  17   1   9      116.40      124.61     23.16 o 
  19   1   9      300.05      297.13     25.39 o 
  21   1   9       94.14      118.86     20.23 o 
  23   1   9      404.14      511.74     42.96 o 
  25   1   9        0.08       26.79     22.48 o 
 -32   2   9        2.64       12.70     24.60 o 
 -30   2   9       95.69      102.08     19.79 o 
 -28   2   9      102.66      103.06     14.70 o 
 -26   2   9      157.39      182.82     19.87 o 
 -24   2   9      186.19      149.62     14.47 o 
 -22   2   9       98.06       89.13     11.53 o 
 -20   2   9      224.93      225.77     13.28 o 
 -18   2   9      119.88      143.83     11.55 o 
 -16   2   9       17.51       18.82      8.97 o 
 -14   2   9       45.66       51.66      7.53 o 
 -12   2   9     1891.65     1933.15     29.27 o 
 -10   2   9      699.04      802.59     17.14 o 
  -8   2   9       29.38       35.82      5.31 o 
  -6   2   9       35.55       41.69      5.47 o 
  -4   2   9     1673.88     1667.33     20.36 o 
  -2   2   9     3266.11     3301.45     39.42 o 
   0   2   9      165.87      156.46      9.75 o 
   2   2   9        5.69        3.47      4.63 o 
   4   2   9      628.56      597.70     14.22 o 
   6   2   9      230.30      235.99     12.61 o 
   8   2   9      327.52      299.88     15.75 o 
  10   2   9      239.77      227.37     15.14 o 
  12   2   9      453.00      441.03     20.06 o 
  14   2   9       34.00       19.80     13.59 o 
  16   2   9       11.85       25.17     14.30 o 
  18   2   9      289.11      289.08     24.66 o 
  20   2   9        9.84       -6.09     14.46 o 
  22   2   9       55.09       78.94     19.16 o 
  24   2   9       17.53       24.06     18.13 o 
 -31   3   9       30.91       36.84     25.19 o 
 -29   3   9       55.36       27.62     19.76 o 
 -27   3   9       25.10       41.29     13.73 o 
 -25   3   9        9.38       15.62     13.95 o 
 -23   3   9      196.83      168.96     16.06 o 
 -21   3   9        2.97        7.03     10.19 o 
 -19   3   9     2615.78     2614.51     44.60 o 
 -17   3   9     1964.99     1896.45     47.61 o 
 -15   3   9     5135.38     5138.94     51.66 o 
 -13   3   9     1114.82     1096.64     19.94 o 
 -11   3   9      410.83      413.49     13.05 o 
  -9   3   9      210.06      190.36      8.61 o 
  -7   3   9       46.31       60.75      5.42 o 
  -5   3   9        4.61        1.32      3.74 o 
  -3   3   9      135.62      152.23      6.92 o 
  -1   3   9     1222.10     1275.45     29.18 o 
   1   3   9     1294.05     1273.18     20.31 o 
   3   3   9     1230.22     1375.71     20.37 o 
   5   3   9      332.77      283.35     14.74 o 
   7   3   9        0.39       -6.76      6.76 o 
   9   3   9     2136.29     1986.31     40.01 o 
  11   3   9        3.35        5.51     11.25 o 
  13   3   9       26.63       10.74     12.09 o 
  15   3   9       18.58        4.36     13.22 o 
  17   3   9      103.11       93.25     19.24 o 
  19   3   9       27.07        4.16     13.73 o 
  21   3   9       40.11       13.22     17.20 o 
  23   3   9       11.93       27.03     22.66 o 
 -30   4   9       12.34        9.23     22.96 o 
 -28   4   9       17.90        0.71     18.06 o 
 -26   4   9        0.19       -5.82     16.16 o 
 -24   4   9      148.75      219.94     21.41 o 
 -22   4   9        9.48       18.30     12.82 o 
 -20   4   9     1073.64     1178.97     36.26 o 
 -18   4   9        5.75       13.40      8.99 o 
 -16   4   9       11.15        0.95      7.60 o 
 -14   4   9      236.17      253.46     15.83 o 
 -12   4   9      525.49      507.01     20.07 o 
 -10   4   9      209.46      211.69     12.74 o 
  -8   4   9       19.44       21.74      5.98 o 
  -6   4   9      116.03      129.38      8.52 o 
  -4   4   9      312.98      280.57     11.73 o 
  -2   4   9     1446.41     1498.12     21.30 o 
   0   4   9     1395.45     1462.30     24.92 o 
   2   4   9       31.35       29.02      6.25 o 
   4   4   9       78.66      101.06      8.68 o 
   6   4   9      208.98      204.46     11.95 o 
   8   4   9     5087.26     4991.49     59.16 o 
  10   4   9      631.69      624.86     21.06 o 
  12   4   9      234.06      188.06     14.49 o 
  14   4   9      199.10      215.08     18.27 o 
  16   4   9      485.59      499.29     32.14 o 
  18   4   9        0.26      -14.97     15.02 o 
  20   4   9        0.49        6.36     16.76 o 
  22   4   9      166.80      180.28     30.56 o 
 -29   5   9        1.68      -17.95     21.64 o 
 -27   5   9       13.61        8.26     18.37 o 
 -25   5   9      128.77      165.11     23.75 o 
 -23   5   9        0.10        8.10     14.81 o 
 -21   5   9      172.02      195.44     20.01 o 
 -19   5   9       34.59       38.52     13.82 o 
 -17   5   9       57.03       56.11     16.45 o 
 -15   5   9      575.40      555.82     22.12 o 
 -13   5   9       21.67        2.87     10.08 o 
 -11   5   9      554.71      462.75     17.47 o 
  -9   5   9      995.52      972.43     18.63 o 
  -7   5   9     2038.21     2027.39     27.42 o 
  -5   5   9      273.86      302.19     12.25 o 
  -3   5   9      336.16      405.38     12.26 o 
  -1   5   9      336.65      378.82     15.65 o 
   1   5   9      479.37      455.04     19.42 o 
   3   5   9      436.89      439.19     16.52 o 
   5   5   9      344.74      371.69     34.46 o 
   7   5   9     2600.98     2522.15     49.81 o 
   9   5   9      584.36      619.83     50.70 o 
  11   5   9     1072.64     1070.74     38.24 o 
  13   5   9        5.88        8.35     25.05 o 
  15   5   9       15.15      -13.33     14.06 o 
  17   5   9      162.67      188.45     23.62 o 
  19   5   9        1.96       -6.20     15.67 o 
  21   5   9       80.11      119.98     31.26 o 
 -26   6   9       69.83       58.89     24.02 o 
 -24   6   9       67.05       83.48     20.69 o 
 -22   6   9        4.50       -7.32     15.25 o 
 -20   6   9       27.71        8.21     17.03 o 
 -18   6   9        2.08       -2.28     12.56 o 
 -16   6   9       70.67       36.38     13.15 o 
 -14   6   9        6.66        6.18     12.95 o 
 -12   6   9      825.87      846.80     22.82 o 
 -10   6   9      977.31      939.46     23.41 o 
  -8   6   9      603.15      639.19     21.81 o 
  -6   6   9       86.99       73.71     13.15 o 
  -4   6   9       30.57       25.44      9.39 o 
  -2   6   9        0.08        8.98      9.85 o 
   0   6   9     1242.41     1198.40     30.91 o 
   2   6   9      294.79      268.75     22.03 o 
   4   6   9      635.33      659.64     25.29 o 
   6   6   9      114.71       89.34     15.16 o 
   8   6   9      229.25      216.42     18.84 o 
  10   6   9       83.99       76.74     13.26 o 
  12   6   9        9.01        5.11     14.72 o 
  14   6   9        0.64        4.35     15.76 o 
  16   6   9        4.90        1.81     16.81 o 
  18   6   9       58.18       81.43     20.83 o 
  20   6   9       11.15        9.05     22.11 o 
 -25   7   9      126.82      162.07     29.40 o 
 -23   7   9       10.39       12.11     20.43 o 
 -21   7   9      123.99      200.44     24.79 o 
 -19   7   9       14.91       33.09     14.87 o 
 -17   7   9       17.44       10.55     14.55 o 
 -15   7   9        1.29      -11.08     11.08 o 
 -13   7   9       23.61       37.01     13.32 o 
 -11   7   9        3.67       20.17     11.79 o 
  -9   7   9       35.01       33.55     11.63 o 
  -7   7   9       18.73       -7.69     10.56 o 
  -5   7   9        4.52        8.05     11.07 o 
  -3   7   9        1.03       20.45      9.62 o 
  -1   7   9       73.74       44.73     11.72 o 
   1   7   9      628.84      575.09     29.32 o 
   3   7   9       31.90       45.93     13.95 o 
   5   7   9      860.83      922.98     40.41 o 
   7   7   9      222.12      217.69     19.36 o 
   9   7   9      197.19      251.34     20.99 o 
  11   7   9      390.60      380.79     21.11 o 
  13   7   9       11.65       14.10     14.59 o 
  15   7   9      286.32      326.42     33.28 o 
  17   7   9       16.62       19.87     37.75 o 
 -22   8   9       66.49       58.74     23.24 o 
 -20   8   9        2.06       13.57     19.97 o 
 -18   8   9      188.36      214.21     35.47 o 
 -16   8   9       43.21       54.42     15.93 o 
 -14   8   9      182.47      178.50     20.33 o 
 -12   8   9      233.75      212.56     19.11 o 
 -10   8   9        3.25       -2.30     11.43 o 
  -8   8   9        1.62        8.23     11.43 o 
  -6   8   9       31.61       24.32     11.75 o 
  -4   8   9        1.86        1.20     10.49 o 
  -2   8   9       70.19       40.00     16.15 o 
   0   8   9       80.44       65.16     15.64 o 
   2   8   9      122.97      149.97     27.84 o 
   4   8   9       39.50       15.34     20.58 o 
   6   8   9       57.64       73.36     16.22 o 
   8   8   9        0.26       19.00     13.67 o 
  10   8   9        2.33       -1.17     13.82 o 
  12   8   9        0.43       22.65     13.03 o 
  14   8   9        9.00       -8.48     16.99 o 
 -17   9   9       82.36       98.63     23.53 o 
 -15   9   9      205.66      169.64     34.26 o 
 -13   9   9       24.67       34.94     15.49 o 
 -11   9   9        2.34       -6.84     13.09 o 
  -9   9   9        1.19        8.56     12.81 o 
  -7   9   9        7.36       28.68     13.14 o 
  -5   9   9       25.39       26.29     14.21 o 
  -3   9   9        5.04       -7.67     14.18 o 
  -1   9   9        1.53       -8.06     13.49 o 
   1   9   9       94.70      115.81     17.85 o 
   3   9   9        9.11       -6.72     13.77 o 
   5   9   9      211.40      197.06     20.68 o 
   7   9   9        0.80        6.43     15.44 o 
   9   9   9        4.43       18.80     16.74 o 
  11   9   9        0.59       10.14     17.42 o 
 -10  10   9       43.20       42.44     17.70 o 
  -8  10   9        3.08        1.93     15.41 o 
  -6  10   9        4.02       -8.65     14.49 o 
  -4  10   9        0.26       -1.77     16.68 o 
  -2  10   9       10.20       -9.04     16.96 o 
   0  10   9        0.06       -9.71     22.87 o 
   2  10   9      111.91      106.70     19.25 o 
   4  10   9       10.03       -4.46     44.24 o 
 -32   0  10       41.54       25.96     34.21 o 
 -30   0  10      223.40      211.17     32.04 o 
 -28   0  10      113.24       79.84     18.81 o 
 -26   0  10       55.80       49.07     18.52 o 
 -24   0  10      438.32      431.73     29.17 o 
 -22   0  10       87.23       69.56     21.12 o 
 -20   0  10      410.22      393.39     22.33 o 
 -18   0  10      560.50      547.75     24.39 o 
 -16   0  10      351.13      305.65     18.44 o 
 -14   0  10     1540.73     1591.12     36.61 o 
 -12   0  10      222.83      239.52     13.18 o 
 -10   0  10        8.80        7.64      9.66 o 
  -8   0  10     1622.46     1691.23     45.47 o 
  -6   0  10     5041.11     4585.62     73.18 o 
  -4   0  10      323.07      394.58     20.99 o 
  -2   0  10     1608.91     1830.35     78.02 o 
   0   0  10     4123.63     3948.26     63.12 o 
   2   0  10      152.39      126.25     17.52 o 
   4   0  10       11.64       -0.59     11.68 o 
   6   0  10     1140.34     1232.76     40.88 o 
   8   0  10     1823.97     1849.22     57.81 o 
  10   0  10       35.61       23.01     15.85 o 
  12   0  10      307.54      316.81     27.49 o 
  14   0  10      176.67      163.57     22.52 o 
  16   0  10      278.40      192.74     25.35 o 
  18   0  10       51.75       67.39     20.81 o 
  20   0  10      606.83      500.23     56.63 o 
  22   0  10        1.73      -14.16     29.49 o 
  24   0  10       48.77      -18.88     30.67 o 
 -31   1  10       41.90       37.13     18.90 o 
 -29   1  10        1.84      -11.09     11.09 o 
 -27   1  10       36.22       36.15     12.42 o 
 -25   1  10      125.90      113.00     12.64 o 
 -23   1  10        1.88      -10.61     10.61 o 
 -21   1  10     1746.44     1673.97     30.34 o 
 -19   1  10     1033.60     1114.07     24.11 o 
 -17   1  10     3872.55     3819.85     45.12 o 
 -15   1  10      259.54      252.59     11.99 o 
 -13   1  10     1124.43     1133.38     25.70 o 
 -11   1  10      764.18      846.32     14.69 o 
  -9   1  10     1332.14     1395.86     31.48 o 
  -7   1  10     1804.55     1856.13     25.30 o 
  -5   1  10      508.48      517.70     13.63 o 
  -3   1  10      343.59      368.22     12.07 o 
  -1   1  10      879.44     1006.12     19.64 o 
   1   1  10        0.05        5.66      5.56 o 
   3   1  10      517.66      537.14     18.73 o 
   5   1  10      792.49      823.13     32.97 o 
   7   1  10      324.26      313.84     17.45 o 
   9   1  10        4.46       -5.01      9.03 o 
  11   1  10     2361.40     2038.95     40.67 o 
  13   1  10      209.52      193.52     16.72 o 
  15   1  10     1211.81     1089.81     35.08 o 
  17   1  10      253.21      244.89     23.34 o 
  19   1  10       11.77        2.01     14.95 o 
  21   1  10       10.60       11.07     16.08 o 
  23   1  10        0.71      -12.40     20.32 o 
 -32   2  10        0.90        2.36     24.35 o 
 -30   2  10        0.24      -18.69     18.69 o 
 -28   2  10      120.62      127.89     15.64 o 
 -26   2  10      330.75      317.67     19.76 o 
 -24   2  10        6.05       -0.84     10.01 o 
 -22   2  10      291.13      224.59     14.08 o 
 -20   2  10     1695.09     1661.07     30.68 o 
 -18   2  10      157.79      155.73     12.34 o 
 -16   2  10      571.78      475.41     16.80 o 
 -14   2  10      200.64      202.32     11.70 o 
 -12   2  10     1427.00     1494.25     24.42 o 
 -10   2  10      448.91      423.69     12.29 o 
  -8   2  10      230.94      274.33      9.64 o 
  -6   2  10        0.22        3.87      4.68 o 
  -4   2  10      908.52      858.21     18.25 o 
  -2   2  10      920.24      844.00     19.82 o 
   0   2  10     1956.46     1992.71     25.29 o 
   2   2  10     1712.22     1720.69     21.57 o 
   4   2  10      184.88      137.02      8.47 o 
   6   2  10      475.74      440.61     20.83 o 
   8   2  10       11.89        9.12     10.56 o 
  10   2  10        2.94       -6.95      8.62 o 
  12   2  10      676.66      583.68     22.74 o 
  14   2  10        0.85      -13.24     13.24 o 
  16   2  10      590.28      553.06     31.71 o 
  18   2  10       12.19       21.85     15.71 o 
  20   2  10        9.91       27.10     17.23 o 
  22   2  10       55.62       39.38     23.81 o 
  24   2  10      107.54      165.75     31.28 o 
 -31   3  10        0.11      -20.81     20.81 o 
 -29   3  10       55.73       30.67     22.52 o 
 -27   3  10       41.93       21.38     25.89 o 
 -25   3  10      236.96      247.52     22.82 o 
 -23   3  10       22.14       27.34     11.76 o 
 -21   3  10       71.79       61.27     12.23 o 
 -19   3  10      637.24      644.68     23.75 o 
 -17   3  10     1306.10     1339.02     21.96 o 
 -15   3  10     2568.30     2510.20     33.32 o 
 -13   3  10     1185.42     1085.71     20.79 o 
 -11   3  10      973.14      939.24     20.00 o 
  -9   3  10      409.34      418.97     17.74 o 
  -7   3  10      274.04      270.59      8.61 o 
  -5   3  10      108.70       92.26      7.96 o 
  -3   3  10        0.00       -1.18      5.45 o 
  -1   3  10      717.45      763.11     17.51 o 
   1   3  10     1589.80     1607.05     26.04 o 
   3   3  10    10607.97    10540.09     87.71 o 
   5   3  10      822.44      897.95     20.95 o 
   7   3  10     2482.54     2524.34     37.06 o 
   9   3  10      478.12      487.44     20.73 o 
  11   3  10      113.05      125.91     15.05 o 
  13   3  10      432.38      379.32     22.82 o 
  15   3  10       58.00       41.97     14.08 o 
  17   3  10       34.26       27.47     14.42 o 
  19   3  10        0.67        2.65     13.91 o 
  21   3  10        0.12       -1.30     28.89 o 
  23   3  10       52.42       61.04     25.82 o 
 -30   4  10       43.91       35.16     24.37 o 
 -28   4  10      191.33      197.18     26.90 o 
 -26   4  10        1.80        1.58     17.15 o 
 -24   4  10       16.47       20.13     14.69 o 
 -22   4  10      111.85       96.93     16.99 o 
 -20   4  10        0.03       -5.22     14.50 o 
 -18   4  10        2.58       -8.54     11.08 o 
 -16   4  10      292.31      295.90     14.83 o 
 -14   4  10      116.46      110.80     12.97 o 
 -12   4  10      174.91      138.28     10.04 o 
 -10   4  10      795.48      871.70     21.53 o 
  -8   4  10        2.69       -3.47      6.62 o 
  -6   4  10      141.45      142.89     10.33 o 
  -4   4  10      134.08      142.54      8.19 o 
  -2   4  10      119.51      134.34     10.91 o 
   0   4  10      675.18      646.13     20.69 o 
   2   4  10        0.63       -6.20      6.20 o 
   4   4  10        1.15       13.91      7.42 o 
   6   4  10     3281.11     3236.97     42.31 o 
   8   4  10     2770.22     2733.68     38.92 o 
  10   4  10     1451.10     1484.53     31.61 o 
  12   4  10        0.57       -8.98      8.98 o 
  14   4  10      688.48      634.50     35.10 o 
  16   4  10        2.99       12.75     19.13 o 
  18   4  10        6.92       -3.77     16.45 o 
  20   4  10       62.37       75.83     20.60 o 
  22   4  10       24.61       21.24     23.36 o 
 -27   5  10       49.11       39.24     20.50 o 
 -25   5  10      537.27      641.56     50.83 o 
 -23   5  10       21.62       24.39     25.12 o 
 -21   5  10       21.41       -4.22     12.42 o 
 -19   5  10      118.57      104.20     16.35 o 
 -17   5  10      210.39      240.92     20.11 o 
 -15   5  10      340.36      309.70     20.04 o 
 -13   5  10       29.08       36.90     10.30 o 
 -11   5  10      538.43      490.25     18.62 o 
  -9   5  10       32.91       31.97      9.71 o 
  -7   5  10       97.72      143.59     18.70 o 
  -5   5  10       15.18       22.39      7.78 o 
  -3   5  10       15.37       19.37      8.10 o 
  -1   5  10      659.03      692.51     28.44 o 
   1   5  10       21.67        6.02     11.58 o 
   3   5  10      637.60      619.90     25.77 o 
   5   5  10       17.97       25.06     10.02 o 
   7   5  10      265.81      275.29     17.04 o 
   9   5  10      190.51      213.52     18.76 o 
  11   5  10      159.81      204.14     21.77 o 
  13   5  10      433.22      434.16     29.95 o 
  15   5  10       80.84       77.60     26.91 o 
  17   5  10       21.73       14.67     25.74 o 
  19   5  10        4.04       28.82     18.72 o 
  21   5  10        0.27       -1.18     33.03 o 
 -26   6  10       73.93       77.81     24.99 o 
 -24   6  10      336.91      364.67     34.73 o 
 -22   6  10        0.65       15.03     17.20 o 
 -20   6  10      337.09      354.12     25.60 o 
 -18   6  10      209.98      233.26     21.12 o 
 -16   6  10       32.59       28.50     14.55 o 
 -14   6  10       75.28       90.89     17.14 o 
 -12   6  10      156.21      119.44     13.32 o 
 -10   6  10      239.76      265.28     15.35 o 
  -8   6  10      132.33      130.81     12.99 o 
  -6   6  10      532.98      487.46     29.67 o 
  -4   6  10      147.36      120.83     12.84 o 
  -2   6  10      711.88      730.62     26.45 o 
   0   6  10      138.76      119.75     16.45 o 
   2   6  10       34.55       39.78     13.33 o 
   4   6  10       48.77       49.68     14.30 o 
   6   6  10      336.63      346.92     22.07 o 
   8   6  10       13.06        6.63     12.48 o 
  10   6  10       51.92       60.99     12.77 o 
  12   6  10      441.66      505.69     31.73 o 
  14   6  10        0.84       15.55     16.00 o 
  16   6  10        1.60       12.53     16.54 o 
  18   6  10        1.83       -6.89     20.97 o 
 -23   7  10       10.31       -2.90     19.81 o 
 -21   7  10        1.16       -8.75     16.24 o 
 -19   7  10        6.75       40.30     20.81 o 
 -17   7  10       59.17       80.13     18.65 o 
 -15   7  10       21.37       14.08     18.22 o 
 -13   7  10        3.31        5.07     12.23 o 
 -11   7  10       13.68       14.08     12.11 o 
  -9   7  10       33.15       27.51     16.58 o 
  -7   7  10       53.51       26.68     11.76 o 
  -5   7  10       84.57       61.63     17.03 o 
  -3   7  10       18.91       25.22     12.57 o 
  -1   7  10        6.62        3.15     12.78 o 
   1   7  10       42.93       41.95     16.28 o 
   3   7  10       23.27       25.94     14.10 o 
   5   7  10       36.96       31.61     15.06 o 
   7   7  10      130.48      126.86     17.33 o 
   9   7  10       21.81       10.49     13.83 o 
  11   7  10      789.44      889.41     41.40 o 
  13   7  10       33.24       23.35     17.27 o 
  15   7  10       69.79      103.68     21.52 o 
 -20   8  10       70.25       55.45     22.66 o 
 -18   8  10       72.76      109.09     21.29 o 
 -16   8  10        6.59        5.39     15.55 o 
 -14   8  10       42.32       52.27     16.35 o 
 -12   8  10      239.83      199.84     19.28 o 
 -10   8  10       96.22      108.92     17.54 o 
  -8   8  10      244.46      210.59     18.68 o 
  -6   8  10        0.28        0.40     11.46 o 
  -4   8  10       15.49       10.57     11.71 o 
  -2   8  10      306.59      256.11     36.40 o 
   0   8  10      155.36      141.79     18.78 o 
   2   8  10      225.57      161.38     19.61 o 
   4   8  10        0.43       -5.18     13.58 o 
   6   8  10      213.37      256.30     23.49 o 
   8   8  10       14.95       19.05     16.92 o 
  10   8  10       92.98       74.76     17.19 o 
  12   8  10        0.00        3.11     22.65 o 
 -15   9  10        5.47        1.64     17.17 o 
 -13   9  10       25.96       16.55     19.74 o 
 -11   9  10       27.53       35.49     15.42 o 
  -9   9  10        5.65       -5.83     12.50 o 
  -7   9  10       70.95       64.96     15.37 o 
  -5   9  10       23.44       12.69     14.93 o 
  -3   9  10        0.20       12.39     16.68 o 
  -1   9  10        9.31        1.59     14.84 o 
   1   9  10       26.68       27.71     16.15 o 
   3   9  10       37.81       26.97     16.92 o 
   5   9  10       65.49       58.25     17.85 o 
   7   9  10      402.49      443.31     30.25 o 
   9   9  10       17.22       21.99     18.08 o 
  -6  10  10        0.31       -6.23     16.01 o 
  -4  10  10        0.30      -12.39     16.68 o 
  -2  10  10        0.86       11.37     24.19 o 
   0  10  10        5.21       19.51     18.65 o 
 -31   1  11        1.59       10.98     19.00 o 
 -29   1  11       43.65       19.40     13.81 o 
 -27   1  11        0.53        4.11     13.28 o 
 -25   1  11      532.01      539.76     21.53 o 
 -23   1  11      437.79      415.49     20.15 o 
 -21   1  11      574.35      590.61     20.51 o 
 -19   1  11       82.72       87.41     10.53 o 
 -17   1  11     1368.67     1414.05     31.96 o 
 -15   1  11      470.01      470.19     21.92 o 
 -13   1  11      412.91      448.73     13.14 o 
 -11   1  11      390.65      380.08     14.94 o 
  -9   1  11       36.34       33.88      7.12 o 
  -7   1  11      494.12      505.67     14.29 o 
  -5   1  11     2459.05     2712.43     39.74 o 
  -3   1  11       78.52       88.71      8.04 o 
  -1   1  11      762.84      844.04     18.26 o 
   1   1  11     2199.69     2112.63     28.71 o 
   3   1  11      231.71      232.98      9.63 o 
   5   1  11      619.12      622.15     22.19 o 
   7   1  11      122.13       87.37     12.58 o 
   9   1  11      116.21      107.47     13.77 o 
  11   1  11     1015.75      904.37     28.47 o 
  13   1  11      404.90      387.44     25.54 o 
  15   1  11      294.50      265.25     24.02 o 
  17   1  11      173.28      178.74     22.22 o 
  19   1  11      377.97      401.16     31.69 o 
  21   1  11       99.27      139.77     27.86 o 
  23   1  11       27.29       10.73     50.14 o 
 -30   2  11       51.96       48.74     29.11 o 
 -28   2  11       49.30       36.45     14.37 o 
 -26   2  11      128.22      138.24     15.38 o 
 -24   2  11      555.45      625.73     25.08 o 
 -22   2  11       40.29       20.31     11.68 o 
 -20   2  11      262.37      256.62     15.97 o 
 -18   2  11      568.47      623.18     20.93 o 
 -16   2  11        6.27        6.15      8.47 o 
 -14   2  11      287.47      272.23     13.47 o 
 -12   2  11      325.16      307.31     14.77 o 
 -10   2  11      141.30      151.19      9.23 o 
  -8   2  11      235.79      266.86     10.34 o 
  -6   2  11      538.98      527.65     14.41 o 
  -4   2  11      856.80      919.25     19.79 o 
  -2   2  11      142.32      138.00     17.69 o 
   0   2  11       18.29        9.99      7.74 o 
   2   2  11      173.73      174.42      9.90 o 
   4   2  11     1972.79     1943.93     25.41 o 
   6   2  11     5680.90     5466.62     57.75 o 
   8   2  11       11.06        2.41      9.25 o 
  10   2  11       59.76       69.57     11.75 o 
  12   2  11        0.02       -9.92     12.57 o 
  14   2  11       58.03       44.35     15.57 o 
  16   2  11      139.54      149.84     32.26 o 
  18   2  11       52.08       65.85     17.94 o 
  20   2  11      268.11      350.15     29.72 o 
  22   2  11        7.12        8.95     25.96 o 
 -29   3  11        0.46       10.16     18.69 o 
 -27   3  11      139.91      162.49     24.26 o 
 -25   3  11       20.38       17.62     14.17 o 
 -23   3  11       27.10       24.81     11.95 o 
 -21   3  11      118.06       94.42     13.56 o 
 -19   3  11     1188.42     1148.59     30.20 o 
 -17   3  11       62.90       68.72      8.60 o 
 -15   3  11     2633.67     2623.35     34.81 o 
 -13   3  11      223.87      217.28     12.47 o 
 -11   3  11        1.51       -1.39      5.82 o 
  -9   3  11      424.42      393.94     13.85 o 
  -7   3  11      155.24      151.55      7.97 o 
  -5   3  11       15.95       27.04      6.13 o 
  -3   3  11       54.54       49.73      7.01 o 
  -1   3  11       26.63        9.26      6.43 o 
   1   3  11      743.07      731.53     15.36 o 
   3   3  11      540.78      507.30     15.82 o 
   5   3  11     1340.55     1378.90     24.12 o 
   7   3  11     2774.17     2704.09     39.58 o 
   9   3  11     1278.75     1266.33     30.07 o 
  11   3  11        0.71       17.47     15.50 o 
  13   3  11       62.56       69.57     14.92 o 
  15   3  11        0.06      -12.24     12.24 o 
  17   3  11      111.45       91.16     17.38 o 
  19   3  11      305.02      354.49     31.95 o 
  21   3  11       45.70       31.73     24.60 o 
 -28   4  11        8.83       17.24     18.75 o 
 -26   4  11        6.53       -5.01     18.70 o 
 -24   4  11       41.57       17.28     14.48 o 
 -22   4  11        4.02       11.19     13.77 o 
 -20   4  11      201.98      191.79     19.73 o 
 -18   4  11       71.77       86.76     13.02 o 
 -16   4  11        4.36       11.78     10.28 o 
 -14   4  11      253.24      225.47     25.71 o 
 -12   4  11      447.19      482.76     16.50 o 
 -10   4  11        1.01        1.19      7.17 o 
  -8   4  11        0.08        1.15      5.44 o 
  -6   4  11      388.17      341.38     13.35 o 
  -4   4  11      261.90      204.86     35.25 o 
  -2   4  11      447.31      506.46     16.91 o 
   0   4  11      139.42      141.30     12.10 o 
   2   4  11     1352.22     1307.50     24.95 o 
   4   4  11      148.46      163.93     12.39 o 
   6   4  11       47.36       49.06      9.63 o 
   8   4  11      655.90      661.56     26.78 o 
  10   4  11      208.38      182.04     15.14 o 
  12   4  11        2.21        7.93     14.33 o 
  14   4  11       77.38       96.48     19.43 o 
  16   4  11       29.08       26.83     17.29 o 
  18   4  11       16.45        4.72     24.47 o 
  20   4  11        3.83      -10.34     21.16 o 
 -27   5  11       28.10       43.59     30.85 o 
 -25   5  11      143.53      141.70     25.06 o 
 -23   5  11        4.99       26.17     17.37 o 
 -21   5  11       21.88       39.77     15.07 o 
 -19   5  11       35.64        4.80     12.85 o 
 -17   5  11       37.43       11.21     16.27 o 
 -15   5  11       49.30       38.87     16.35 o 
 -13   5  11       70.86       89.31     16.86 o 
 -11   5  11      681.44      647.15     23.30 o 
  -9   5  11       17.92       30.69      8.56 o 
  -7   5  11        4.04        6.02      9.50 o 
  -5   5  11      136.78      144.60     12.21 o 
  -3   5  11     1145.87     1141.92     36.32 o 
  -1   5  11      137.47      158.38     18.16 o 
   1   5  11     2955.75     2985.58     51.27 o 
   3   5  11      187.89      216.34     16.71 o 
   5   5  11      196.82      217.27     15.79 o 
   7   5  11      691.68      646.40     24.16 o 
   9   5  11       56.77       46.96     12.43 o 
  11   5  11      101.44       89.91     21.08 o 
  13   5  11       41.13       70.12     21.53 o 
  15   5  11       33.28       55.13     26.21 o 
  17   5  11        7.40        1.30     21.38 o 
  19   5  11       10.97        6.53     23.31 o 
 -26   6  11       12.81       23.16     23.50 o 
 -24   6  11       16.99        3.15     18.46 o 
 -22   6  11      273.93      252.90     27.21 o 
 -20   6  11        0.03       36.31     17.36 o 
 -18   6  11       44.88       61.87     17.53 o 
 -16   6  11        0.01       -4.17     16.00 o 
 -14   6  11        1.34       -6.22     12.00 o 
 -12   6  11      154.23      147.49     16.85 o 
 -10   6  11      437.97      403.07     23.07 o 
  -8   6  11        6.49       -9.53     10.73 o 
  -6   6  11       35.09       15.41     11.32 o 
  -4   6  11        6.71       -5.46     10.37 o 
  -2   6  11      428.91      385.28     24.68 o 
   0   6  11      144.13      150.37     18.32 o 
   2   6  11        3.38       -0.42     12.68 o 
   4   6  11       86.92       77.92     14.09 o 
   6   6  11      126.92      100.60     15.65 o 
   8   6  11        0.00       -8.38     12.57 o 
  10   6  11      198.78      214.52     17.95 o 
  12   6  11       25.61       39.46     15.08 o 
  14   6  11      104.94      133.16     21.99 o 
  16   6  11       13.42       12.96     18.53 o 
 -23   7  11       17.64        3.15     20.12 o 
 -21   7  11        0.00       13.71     20.66 o 
 -19   7  11        1.72      -16.85     17.81 o 
 -17   7  11       16.73       13.09     13.53 o 
 -15   7  11        0.45       -6.94     13.79 o 
 -13   7  11        5.36       16.19     13.19 o 
 -11   7  11        0.35        6.34     12.31 o 
  -9   7  11      156.25      149.56     16.72 o 
  -7   7  11       55.33       60.98     13.83 o 
  -5   7  11       31.04       12.20     11.67 o 
  -3   7  11      201.12      199.92     23.76 o 
  -1   7  11       70.67       47.62     15.66 o 
   1   7  11      111.11       97.08     17.20 o 
   3   7  11        4.11      -13.66     13.66 o 
   5   7  11      232.35      288.52     24.44 o 
   7   7  11       30.72        8.00     13.80 o 
   9   7  11      116.28      149.38     19.38 o 
  11   7  11        5.99       -5.18     14.79 o 
  13   7  11      107.06      144.32     23.50 o 
  15   7  11       20.05        5.45     17.63 o 
 -20   8  11       13.05       36.00     20.12 o 
 -18   8  11        0.03       -5.26     16.53 o 
 -16   8  11       31.90       21.21     17.25 o 
 -14   8  11       58.35       26.23     18.22 o 
 -12   8  11        0.05       13.65     14.24 o 
 -10   8  11       18.67        3.76     13.10 o 
  -8   8  11       59.56       59.68     14.23 o 
  -6   8  11        0.21        6.66     12.50 o 
  -4   8  11       10.95       14.32     13.77 o 
  -2   8  11       53.78       34.55     17.46 o 
   0   8  11      107.06      128.42     19.14 o 
   2   8  11       53.20       36.31     16.84 o 
   4   8  11       62.87       46.39     17.27 o 
   6   8  11       25.60       21.23     17.52 o 
   8   8  11       30.52       51.06     18.78 o 
  10   8  11       49.16       29.28     13.94 o 
 -15   9  11       74.54       71.63     20.47 o 
 -13   9  11       49.81       51.10     19.04 o 
 -11   9  11        1.20      -14.02     14.02 o 
  -9   9  11        1.52        8.08     14.46 o 
  -7   9  11        0.45       -0.20     15.05 o 
  -5   9  11       17.02       12.98     17.52 o 
  -3   9  11        3.10       10.35     18.30 o 
  -1   9  11       72.65       90.19     21.64 o 
   1   9  11        7.15       -4.12     19.33 o 
   3   9  11      186.24      223.88     24.21 o 
   5   9  11        5.09       12.08     16.83 o 
 -30   0  12       57.54       37.75     34.21 o 
 -28   0  12       39.46       43.88     37.75 o 
 -26   0  12        2.70       21.27     16.51 o 
 -24   0  12      202.67      255.21     22.99 o 
 -22   0  12      640.65      621.20     28.45 o 
 -20   0  12        0.73      -11.21     11.21 o 
 -18   0  12       33.30       17.52     11.39 o 
 -16   0  12      289.03      285.82     17.51 o 
 -14   0  12       56.41       60.03     11.11 o 
 -12   0  12      162.58      187.61     22.48 o 
 -10   0  12      565.93      543.26     32.54 o 
  -8   0  12     3880.71     4077.41     84.67 o 
  -6   0  12     4158.07     4110.34     70.23 o 
  -4   0  12      230.21      180.56     17.28 o 
  -2   0  12     4435.41     4436.33     63.89 o 
   0   0  12      911.33      869.04     55.51 o 
   2   0  12     5882.87     5833.27    108.03 o 
   4   0  12      181.33      177.70     21.26 o 
   6   0  12      311.35      225.53     24.15 o 
   8   0  12      909.47      847.04     39.18 o 
  10   0  12      593.81      468.81     34.08 o 
  12   0  12      964.51      841.20     41.24 o 
  14   0  12       39.29       34.54     17.92 o 
  16   0  12       45.93      125.06     36.57 o 
  18   0  12      146.16      195.84     41.29 o 
  20   0  12       32.77       74.33     35.39 o 
  22   0  12        0.00       -4.72     33.03 o 
 -31   1  12        3.93        1.44     24.02 o 
 -29   1  12       12.26       18.94     15.74 o 
 -27   1  12      207.71      216.47     19.72 o 
 -25   1  12      497.60      511.39     23.80 o 
 -23   1  12     1396.88     1421.06     30.19 o 
 -21   1  12     2471.89     2676.18     44.26 o 
 -19   1  12      628.99      647.50     19.98 o 
 -17   1  12     2773.33     2884.62     37.38 o 
 -15   1  12      245.71      260.79     12.16 o 
 -13   1  12      123.26      138.02     13.80 o 
 -11   1  12        8.72        9.46     10.20 o 
  -9   1  12       47.42       31.31     11.14 o 
  -7   1  12      297.58      331.30     19.44 o 
  -5   1  12      206.41      221.10     13.30 o 
  -3   1  12      720.42      734.84     18.46 o 
  -1   1  12      772.68      776.90     18.14 o 
   1   1  12     1420.95     1372.15     28.73 o 
   3   1  12      823.41      853.38     20.63 o 
   5   1  12     1042.81      996.98     22.60 o 
   7   1  12       24.80       37.11     11.39 o 
   9   1  12      408.75      320.63     19.70 o 
  11   1  12      551.28      543.73     25.19 o 
  13   1  12       88.30      116.69     19.18 o 
  15   1  12       37.79       43.55     15.88 o 
  17   1  12       10.89       -2.50     14.68 o 
  19   1  12       51.41       58.14     36.57 o 
  21   1  12       45.02       72.49     25.43 o 
 -30   2  12       30.63       48.76     26.66 o 
 -28   2  12       61.97       73.15     25.03 o 
 -26   2  12       17.97       20.15     16.15 o 
 -24   2  12       76.31       68.03     14.28 o 
 -22   2  12      175.01      160.23     17.20 o 
 -20   2  12      110.32      103.65     12.28 o 
 -18   2  12       15.85       20.24      9.33 o 
 -16   2  12      591.24      545.97     19.63 o 
 -14   2  12        0.01        4.59      8.97 o 
 -12   2  12       26.96       28.31      8.37 o 
 -10   2  12       99.27       97.02      9.55 o 
  -8   2  12      905.52      872.18     18.25 o 
  -6   2  12        8.46       11.97      7.99 o 
  -4   2  12     1364.74     1475.66     27.69 o 
  -2   2  12       67.66       68.89     10.00 o 
   0   2  12       87.92       91.30     11.63 o 
   2   2  12     2220.86     2267.31     29.95 o 
   4   2  12      393.43      369.50     12.52 o 
   6   2  12     1486.04     1461.52     30.07 o 
   8   2  12     1180.19     1198.02     30.48 o 
  10   2  12        4.65       -6.33     12.70 o 
  12   2  12      221.11      170.62     25.48 o 
  14   2  12       93.72       95.55     24.20 o 
  16   2  12       17.13        7.98     26.07 o 
  18   2  12        1.01       12.33     16.74 o 
  20   2  12        0.58      -12.82     17.19 o 
 -29   3  12      190.98      268.56     35.76 o 
 -27   3  12        1.62       21.40     29.72 o 
 -25   3  12        5.27       10.96     16.51 o 
 -23   3  12        1.53        1.06     12.87 o 
 -21   3  12       44.65       47.88     12.41 o 
 -19   3  12      110.09      122.73     17.34 o 
 -17   3  12        0.91       -9.06      9.06 o 
 -15   3  12       10.54        6.70      8.68 o 
 -13   3  12      814.02      778.37     29.02 o 
 -11   3  12      623.37      627.91     22.56 o 
  -9   3  12     1288.27     1309.37     22.16 o 
  -7   3  12       23.92       16.42      6.87 o 
  -5   3  12       54.39       86.06      9.69 o 
  -3   3  12      955.43      885.69     25.96 o 
  -1   3  12     2526.45     2470.32     39.37 o 
   1   3  12      695.01      709.89     18.46 o 
   3   3  12       39.89       30.26      8.82 o 
   5   3  12      214.24      195.05     13.06 o 
   7   3  12      294.49      247.05     18.65 o 
   9   3  12       63.90       60.65     13.64 o 
  11   3  12        2.48        3.37     12.05 o 
  13   3  12       47.37       61.48     15.47 o 
  15   3  12        5.47       17.30     14.53 o 
  17   3  12       94.32       77.73     21.34 o 
  19   3  12       18.37       11.16     41.00 o 
  21   3  12       19.24       36.80     34.21 o 
 -28   4  12       18.41       35.70     25.19 o 
 -26   4  12       16.73       39.96     26.45 o 
 -24   4  12      197.17      188.41     24.73 o 
 -22   4  12       92.35      110.85     18.25 o 
 -20   4  12       36.86       43.45     14.46 o 
 -18   4  12        4.30       10.88     12.79 o 
 -16   4  12       28.74       12.71     14.17 o 
 -14   4  12     1291.66     1185.41     39.59 o 
 -12   4  12      458.27      419.15     23.62 o 
 -10   4  12       21.07       19.36      7.99 o 
  -8   4  12      148.37      135.44      9.91 o 
  -6   4  12      114.79       57.67     14.88 o 
  -4   4  12      416.95      342.29     19.41 o 
  -2   4  12     3194.94     3072.63     49.27 o 
   0   4  12      107.20      110.72     12.77 o 
   2   4  12      894.86      883.58     23.42 o 
   4   4  12      370.83      365.06     17.89 o 
   6   4  12      189.53      156.69     12.95 o 
   8   4  12       36.94       17.06      9.68 o 
  10   4  12        3.53       -4.43     14.07 o 
  12   4  12       27.41       37.16     16.05 o 
  14   4  12      172.04      176.32     23.46 o 
  16   4  12       38.64       54.55     19.70 o 
  18   4  12       21.65       33.69     22.12 o 
 -27   5  12        9.50      -10.36     29.49 o 
 -25   5  12        1.52        2.04     18.31 o 
 -23   5  12       40.60       62.40     19.95 o 
 -21   5  12        4.39      -11.89     14.68 o 
 -19   5  12       87.43       86.03     20.60 o 
 -17   5  12        8.16       14.12     18.08 o 
 -15   5  12      201.58      132.51     19.69 o 
 -13   5  12       95.79       69.55     14.44 o 
 -11   5  12       81.79       71.68     15.67 o 
  -9   5  12       74.31       91.19     13.69 o 
  -7   5  12        0.00        1.46     14.64 o 
  -5   5  12      216.95      166.67     24.19 o 
  -3   5  12       63.91       53.20     17.46 o 
  -1   5  12      679.71      698.95     58.80 o 
   1   5  12      216.57      192.82     19.88 o 
   3   5  12        8.00       14.15     11.25 o 
   5   5  12      249.36      243.63     19.38 o 
   7   5  12        1.24       12.92     15.84 o 
   9   5  12        4.78       20.00     11.76 o 
  11   5  12       95.98      114.77     19.95 o 
  13   5  12       13.42        5.54     17.88 o 
  15   5  12        6.16       20.49     17.29 o 
  17   5  12        2.51       -1.59     17.83 o 
 -24   6  12       39.40       44.77     20.37 o 
 -22   6  12        1.82       10.17     17.53 o 
 -20   6  12       50.03       56.98     22.48 o 
 -18   6  12       14.93       -3.25     15.61 o 
 -16   6  12       16.16       43.23     16.62 o 
 -14   6  12      109.11      108.18     15.97 o 
 -12   6  12      169.15      184.20     22.99 o 
 -10   6  12        0.01       21.71     11.21 o 
  -8   6  12        0.94       -8.13     11.14 o 
  -6   6  12      142.44       99.25     14.44 o 
  -4   6  12        0.28       -0.06     15.34 o 
  -2   6  12      440.86      353.65     44.24 o 
   0   6  12       41.25       49.39     14.66 o 
   2   6  12       16.95        6.47     13.54 o 
   4   6  12       15.23       16.08     12.56 o 
   6   6  12       27.99       20.46     13.78 o 
   8   6  12       72.70      110.33     17.24 o 
  10   6  12      211.62      193.40     24.43 o 
  12   6  12        7.37       14.46     15.92 o 
  14   6  12        0.24        1.81     39.36 o 
  16   6  12       30.53       28.97     22.26 o 
 -21   7  12        5.28        8.47     37.16 o 
 -19   7  12        0.36      -19.47     27.72 o 
 -17   7  12      118.68      171.53     22.57 o 
 -15   7  12        0.08       -1.05     13.56 o 
 -13   7  12        6.71       -0.78     14.47 o 
 -11   7  12       20.57      -12.25     12.25 o 
  -9   7  12      100.82      108.42     16.41 o 
  -7   7  12      324.05      315.86     22.07 o 
  -5   7  12      331.47      313.56     28.77 o 
  -3   7  12       99.53      119.74     22.10 o 
  -1   7  12      162.99      121.35     32.02 o 
   1   7  12       28.83       14.09     15.31 o 
   3   7  12       87.04       89.43     18.81 o 
   5   7  12        0.65      -14.36     14.36 o 
   7   7  12      242.53      320.16     33.42 o 
   9   7  12      119.16      153.51     21.10 o 
  11   7  12        0.20       -2.95     15.36 o 
  13   7  12       53.05       51.45     23.50 o 
 -18   8  12        8.11        0.52     17.78 o 
 -16   8  12       47.91       65.39     20.20 o 
 -14   8  12      148.18      146.53     35.09 o 
 -12   8  12      170.28      186.68     20.28 o 
 -10   8  12       45.74       25.22     17.16 o 
  -8   8  12        1.40       -3.00     13.27 o 
  -6   8  12       16.69       16.12     14.81 o 
  -4   8  12       24.80       41.74     18.76 o 
  -2   8  12        0.77      -15.42     15.42 o 
   0   8  12       38.33       52.37     17.79 o 
   2   8  12        3.66      -11.48     14.68 o 
   4   8  12        2.81      -10.18     18.18 o 
   6   8  12       10.87        3.18     16.51 o 
   8   8  12       16.24       17.94     18.39 o 
 -11   9  12        1.66       10.79     16.95 o 
  -9   9  12        0.07      -13.99     13.99 o 
  -7   9  12       18.10       10.75     17.07 o 
  -5   9  12        0.48      -11.05     24.19 o 
  -3   9  12      119.91      125.84     25.37 o 
  -1   9  12        4.81        8.87     20.06 o 
   1   9  12        7.48       14.05     24.77 o 
   3   9  12       71.38       61.41     19.87 o 
 -29   1  13        2.68      -14.72     14.72 o 
 -27   1  13      292.76      282.47     24.39 o 
 -25   1  13      382.94      440.03     25.13 o 
 -23   1  13       99.77       93.17     15.02 o 
 -21   1  13      202.37      252.59     16.53 o 
 -19   1  13      621.32      623.94     22.43 o 
 -17   1  13      597.32      608.64     18.49 o 
 -15   1  13      320.60      369.91     19.62 o 
 -13   1  13       60.46       90.27     13.55 o 
 -11   1  13      480.16      484.47     19.08 o 
  -9   1  13      386.21      409.05     16.42 o 
  -7   1  13     1095.63     1110.19     26.99 o 
  -5   1  13       64.78       72.58     10.64 o 
  -3   1  13        1.81        3.71      7.83 o 
  -1   1  13      257.75      270.07     13.29 o 
   1   1  13      958.47      948.76     22.28 o 
   3   1  13       22.68       32.74      7.77 o 
   5   1  13      364.82      420.89     22.04 o 
   7   1  13      234.44      182.58     17.46 o 
   9   1  13       75.09       87.67     14.15 o 
  11   1  13      128.28      139.64     19.73 o 
  13   1  13       48.27       62.54     17.25 o 
  15   1  13      227.83      245.04     24.93 o 
  17   1  13      425.38      441.47     39.62 o 
  19   1  13       26.59       10.98     21.64 o 
 -30   2  13        4.07       11.39     24.15 o 
 -28   2  13        3.15        2.95     43.06 o 
 -26   2  13        3.67       -5.25     31.26 o 
 -24   2  13        0.01       -2.12     13.69 o 
 -22   2  13       43.23       41.62     12.65 o 
 -20   2  13      115.65      111.72     12.65 o 
 -18   2  13       20.79        8.42      9.24 o 
 -16   2  13      315.35      331.32     22.75 o 
 -14   2  13        4.69       -0.85      9.13 o 
 -12   2  13        0.00       -2.73      7.63 o 
 -10   2  13      326.00      382.23     15.55 o 
  -8   2  13       49.19       26.29      9.76 o 
  -6   2  13      673.55      664.78     20.42 o 
  -4   2  13      365.71      439.62     18.86 o 
  -2   2  13     1761.41     1747.33     31.89 o 
   0   2  13        0.95       -7.23      7.23 o 
   2   2  13      854.07      862.51     18.54 o 
   4   2  13     2273.42     2175.15     30.47 o 
   6   2  13     1652.67     1517.65     31.48 o 
   8   2  13       48.92       34.62     13.29 o 
  10   2  13        0.43       -7.68     13.09 o 
  12   2  13      137.82      141.28     19.88 o 
  14   2  13      120.99      165.85     22.16 o 
  16   2  13       50.16       60.47     19.73 o 
  18   2  13        3.35       -2.57     17.60 o 
  20   2  13       43.94       60.17     37.75 o 
 -29   3  13      337.33      412.48     42.55 o 
 -27   3  13       19.05       22.95     36.57 o 
 -25   3  13      160.62      159.41     29.06 o 
 -23   3  13      152.80      125.15     22.48 o 
 -21   3  13       59.98       44.13     15.17 o 
 -19   3  13        4.63       -4.66     12.90 o 
 -17   3  13      109.86      101.12     15.12 o 
 -15   3  13     1090.81     1045.48     48.19 o 
 -13   3  13       72.42       59.48     10.08 o 
 -11   3  13      142.45      101.05     10.05 o 
  -9   3  13      408.78      370.57     14.22 o 
  -7   3  13        0.44       16.24      8.70 o 
  -5   3  13      583.61      580.23     18.80 o 
  -3   3  13      370.02      370.36     24.69 o 
  -1   3  13        2.09        5.58      7.60 o 
   1   3  13      150.93      161.04     12.23 o 
   3   3  13      265.65      299.18     19.99 o 
   5   3  13       14.71        7.18      8.94 o 
   7   3  13      815.86      841.28     25.49 o 
   9   3  13      371.80      383.00     32.52 o 
  11   3  13      147.23      138.15     17.30 o 
  13   3  13       88.78       62.96     16.02 o 
  15   3  13      134.88      137.71     27.33 o 
  17   3  13       20.50        2.10     18.58 o 
  19   3  13       23.03       16.13     24.02 o 
 -28   4  13       33.45       22.21     24.15 o 
 -26   4  13       16.63       28.66     22.93 o 
 -24   4  13        0.15        7.65     21.64 o 
 -22   4  13        8.45        6.70     16.87 o 
 -20   4  13       38.31       29.87     14.79 o 
 -18   4  13        0.18       -8.49     13.77 o 
 -16   4  13      112.73      116.97     19.43 o 
 -14   4  13       11.29       17.68     22.25 o 
 -12   4  13       37.80       27.77     11.91 o 
 -10   4  13       18.46        2.74      9.55 o 
  -8   4  13      115.27      109.46     13.27 o 
  -6   4  13      382.89      328.98     32.49 o 
  -4   4  13      476.75      378.23     19.61 o 
  -2   4  13      337.62      345.57     19.05 o 
   0   4  13        5.52       -5.00     11.75 o 
   2   4  13      706.48      713.06     23.88 o 
   4   4  13      146.47      143.35     24.13 o 
   6   4  13        4.10        9.26     10.80 o 
   8   4  13      340.99      337.38     26.39 o 
  10   4  13       41.69       68.65     22.02 o 
  12   4  13      103.86      115.27     34.84 o 
  14   4  13      216.88      259.71     35.00 o 
  16   4  13       10.23       12.89     18.89 o 
  18   4  13       45.96       81.62     29.98 o 
 -25   5  13        0.09      -19.49     20.81 o 
 -23   5  13       40.13       74.51     20.61 o 
 -21   5  13       63.83       75.28     29.49 o 
 -19   5  13      143.21      159.69     22.20 o 
 -17   5  13       21.08       -1.77     14.71 o 
 -15   5  13      332.58      293.91     25.76 o 
 -13   5  13       16.10       11.51     12.06 o 
 -11   5  13       12.28      -10.90     10.96 o 
  -9   5  13       27.79       24.46     11.57 o 
  -7   5  13        8.81      -12.57     15.20 o 
  -5   5  13        0.38      -14.54     26.55 o 
  -3   5  13       43.74       71.38     19.19 o 
  -1   5  13      273.95      298.22     29.06 o 
   1   5  13       35.53       37.60     14.95 o 
   3   5  13      238.39      260.05     20.60 o 
   5   5  13        3.64       -8.42     11.90 o 
   7   5  13       84.22       88.73     14.30 o 
   9   5  13       71.17       55.21     15.63 o 
  11   5  13       41.56       39.16     15.61 o 
  13   5  13        2.98       19.09     16.92 o 
  15   5  13      185.18      220.37     27.31 o 
 -24   6  13        6.98      -20.51     21.64 o 
 -22   6  13        5.18       14.20     22.10 o 
 -20   6  13        1.39       -0.28     19.48 o 
 -18   6  13        3.63       12.26     19.13 o 
 -16   6  13      174.20      205.95     20.53 o 
 -14   6  13       39.07       30.26     28.27 o 
 -12   6  13       26.58       35.32     13.75 o 
 -10   6  13      139.34      132.99     16.71 o 
  -8   6  13        1.68      -10.71     10.71 o 
  -6   6  13       26.87       13.54     15.78 o 
  -4   6  13       29.99      -12.68     16.25 o 
  -2   6  13       99.85       52.25     18.76 o 
   0   6  13        4.61       -8.04     13.92 o 
   2   6  13       35.80       38.60     16.16 o 
   4   6  13       16.19       49.11     16.59 o 
   6   6  13       39.59       47.94     14.99 o 
   8   6  13       44.59       35.53     13.13 o 
  10   6  13        9.44       -3.16     16.22 o 
  12   6  13      115.29      124.37     30.43 o 
  14   6  13       12.23       -9.66     18.35 o 
 -21   7  13       50.14       65.72     25.43 o 
 -19   7  13        2.13       35.83     18.84 o 
 -17   7  13       64.35       71.91     19.54 o 
 -15   7  13        3.94        3.65     15.40 o 
 -13   7  13       23.63       27.63     14.42 o 
 -11   7  13        4.05        8.82     14.47 o 
  -9   7  13        1.31       -7.09     12.70 o 
  -7   7  13        4.47       -9.86     14.13 o 
  -5   7  13       15.73       32.51     18.76 o 
  -3   7  13      111.17       80.07     21.16 o 
  -1   7  13       24.76       11.39     17.92 o 
   1   7  13        2.91       -0.05     14.97 o 
   3   7  13      150.47      181.58     22.91 o 
   5   7  13       54.94       16.09     17.39 o 
   7   7  13      104.99      168.52     23.37 o 
   9   7  13       80.12       99.15     17.90 o 
  11   7  13       12.09       32.66     19.85 o 
 -16   8  13       56.89       81.41     21.21 o 
 -14   8  13        1.20        2.38     18.91 o 
 -12   8  13       56.67       89.57     20.28 o 
 -10   8  13      116.96      114.10     18.68 o 
  -8   8  13       27.99       21.83     16.54 o 
  -6   8  13        6.59        2.76     18.30 o 
  -4   8  13        0.16       -0.99     17.92 o 
  -2   8  13        0.00       -3.88     17.46 o 
   0   8  13        0.16        8.77     19.13 o 
   2   8  13       35.94       14.74     16.90 o 
   4   8  13        2.48       -5.53     16.36 o 
   6   8  13      211.69      313.94     37.85 o 
  -7   9  13       19.22        5.90     20.86 o 
  -5   9  13        1.01       -4.87     19.59 o 
  -3   9  13        0.28      -12.85     18.76 o 
 -28   0  14      297.47      324.44     53.09 o 
 -26   0  14       38.75       51.01     19.05 o 
 -24   0  14      150.47      127.10     21.89 o 
 -22   0  14        2.34       -1.64     30.20 o 
 -20   0  14      176.76      205.85     27.49 o 
 -18   0  14      152.50      142.37     24.19 o 
 -16   0  14      586.37      560.32     40.11 o 
 -14   0  14        0.21       -1.66     15.42 o 
 -12   0  14      174.13      185.91     24.19 o 
 -10   0  14     1633.74     1538.06     54.86 o 
  -8   0  14      292.62      241.62     25.82 o 
  -6   0  14      246.38      238.78     25.43 o 
  -4   0  14       52.32       28.39     14.03 o 
  -2   0  14     3355.43     3356.80     64.92 o 
   0   0  14       36.74       28.31     17.52 o 
   2   0  14     9655.95     9419.27    160.15 o 
   4   0  14     4212.88     4118.10     91.66 o 
   6   0  14        0.41        2.83     14.58 o 
   8   0  14        1.97       20.06     17.52 o 
  10   0  14       82.26       92.66     21.69 o 
  12   0  14      584.58      539.02     38.73 o 
  14   0  14       23.05       64.89     31.85 o 
  16   0  14        0.52        0.00     30.67 o 
  18   0  14      131.18      245.40     48.37 o 
 -29   1  14       38.79       36.82     24.15 o 
 -27   1  14       99.26      102.73     22.02 o 
 -25   1  14       74.50       93.71     19.41 o 
 -23   1  14       24.25       -1.19     12.01 o 
 -21   1  14      855.46      895.63     31.75 o 
 -19   1  14       46.21       68.85     13.56 o 
 -17   1  14      472.05      490.85     23.13 o 
 -15   1  14       77.08       46.44     12.94 o 
 -13   1  14        1.51       -6.28     10.49 o 
 -11   1  14      374.35      314.99     19.96 o 
  -9   1  14      610.50      624.65     25.70 o 
  -7   1  14       70.99       53.51     11.05 o 
  -5   1  14      264.75      235.45     18.03 o 
  -3   1  14     1624.17     1622.89     40.63 o 
  -1   1  14      260.23      254.16     16.61 o 
   1   1  14     1920.00     1944.91     45.37 o 
   3   1  14       91.39       82.55     13.56 o 
   5   1  14      633.88      627.75     29.49 o 
   7   1  14       30.29       15.81     11.56 o 
   9   1  14        7.96        4.41     13.59 o 
  11   1  14        7.59      -10.39     16.63 o 
  13   1  14      112.35      132.14     21.05 o 
  15   1  14        5.16       -0.58     19.59 o 
  17   1  14        8.58       32.44     22.52 o 
  19   1  14       12.60      -13.20     22.48 o 
 -28   2  14      209.67      209.55     34.17 o 
 -26   2  14       82.06       50.29     25.43 o 
 -24   2  14       29.29       23.80     21.64 o 
 -22   2  14       31.73       30.76     14.30 o 
 -20   2  14      262.43      271.00     21.93 o 
 -18   2  14      123.20      127.62     19.33 o 
 -16   2  14      380.57      380.28     20.02 o 
 -14   2  14      157.72      161.20     13.88 o 
 -12   2  14       27.21       35.63     10.33 o 
 -10   2  14      378.82      370.94     16.09 o 
  -8   2  14     1123.60     1023.97     29.72 o 
  -6   2  14     2086.45     2125.77     35.34 o 
  -4   2  14       22.52       20.56      8.94 o 
  -2   2  14     2263.41     2231.39     37.21 o 
   0   2  14     1330.55     1248.81     25.67 o 
   2   2  14        1.75       13.98      8.36 o 
   4   2  14        5.41       12.18      8.76 o 
   6   2  14        5.41        2.77     10.66 o 
   8   2  14        0.68       -0.86     12.51 o 
  10   2  14       14.45       -0.76     15.38 o 
  12   2  14        6.18       15.41     15.83 o 
  14   2  14       27.70       47.53     18.61 o 
  16   2  14        2.75       -6.95     17.42 o 
  18   2  14        0.45        4.28     22.48 o 
 -27   3  14      102.54      126.52     29.54 o 
 -25   3  14       41.47       53.32     25.43 o 
 -23   3  14      159.36      172.75     30.03 o 
 -21   3  14      166.92      141.02     22.41 o 
 -19   3  14       57.30       49.87     17.72 o 
 -17   3  14       21.26       -2.53     14.78 o 
 -15   3  14      231.57      205.24     22.68 o 
 -13   3  14       32.11       38.62     11.95 o 
 -11   3  14       71.16      113.01     11.09 o 
  -9   3  14       14.56       -3.87      8.34 o 
  -7   3  14      169.54      142.01     14.22 o 
  -5   3  14      411.01      445.36     29.46 o 
  -3   3  14      184.79      173.48     15.78 o 
  -1   3  14       66.06       80.65     15.02 o 
   1   3  14      512.10      488.36     21.28 o 
   3   3  14       86.89       81.99     10.45 o 
   5   3  14      261.16      302.01     16.08 o 
   7   3  14        2.59        7.50     10.62 o 
   9   3  14       17.47       14.36     13.27 o 
  11   3  14       16.82        9.64     17.03 o 
  13   3  14       44.38       23.96     17.84 o 
  15   3  14      163.79      214.45     26.87 o 
  17   3  14       27.46       21.76     24.02 o 
 -26   4  14        0.26      -11.46     21.64 o 
 -24   4  14       30.04       15.00     21.26 o 
 -22   4  14        6.14        8.60     34.80 o 
 -20   4  14      149.92      180.32     36.57 o 
 -18   4  14       39.08       65.40     18.61 o 
 -16   4  14      128.46      168.83     22.16 o 
 -14   4  14       77.06       63.75     17.19 o 
 -12   4  14       81.85       41.59     13.28 o 
 -10   4  14        3.57       -3.61     12.11 o 
  -8   4  14      861.54      761.62     32.45 o 
  -6   4  14      311.46      328.60     23.97 o 
  -4   4  14     1793.48     1760.50     46.53 o 
  -2   4  14      791.34      896.84     45.28 o 
   0   4  14      449.02      464.08     40.70 o 
   2   4  14      258.82      256.55     18.50 o 
   4   4  14      651.33      739.95     27.96 o 
   6   4  14       56.66       46.68     12.25 o 
   8   4  14       12.70       32.03     12.88 o 
  10   4  14      209.39      254.23     21.84 o 
  12   4  14        8.39       17.17     20.12 o 
  14   4  14      139.93      172.28     30.44 o 
  16   4  14       35.33       66.12     26.03 o 
 -25   5  14        0.23       29.55     24.51 o 
 -23   5  14      197.69      261.07     34.20 o 
 -21   5  14       34.26       63.95     24.60 o 
 -19   5  14      214.38      235.88     33.03 o 
 -17   5  14       23.89       36.75     16.74 o 
 -15   5  14       18.86       -3.69     12.37 o 
 -13   5  14       38.54       42.92     13.78 o 
 -11   5  14        4.90        6.54     11.85 o 
  -9   5  14        0.91        0.87     15.78 o 
  -7   5  14       72.83       60.85     19.48 o 
  -5   5  14      305.48      299.03     29.61 o 
  -3   5  14        0.02       -4.17     16.25 o 
  -1   5  14       14.55       20.06     18.35 o 
   1   5  14       32.21       45.74     21.35 o 
   3   5  14      130.60      157.69     20.88 o 
   5   5  14      381.09      360.49     27.93 o 
   7   5  14        5.95       -4.34     13.39 o 
   9   5  14       21.37       26.80     17.25 o 
  11   5  14       15.78      -10.67     19.27 o 
  13   5  14       24.53       41.09     23.24 o 
 -22   6  14       11.53      -12.98     21.69 o 
 -20   6  14       17.85       -3.05     21.16 o 
 -18   6  14       11.52       -4.72     19.13 o 
 -16   6  14        7.85       18.04     19.97 o 
 -14   6  14       18.52       -7.92     15.31 o 
 -12   6  14        3.36      -10.43     14.49 o 
 -10   6  14       49.27       41.69     16.35 o 
  -8   6  14        0.40       13.67     18.30 o 
  -6   6  14      186.36      176.90     25.82 o 
  -4   6  14        8.88       14.44     18.88 o 
  -2   6  14       31.86       29.02     33.62 o 
   0   6  14        1.09       15.28     17.81 o 
   2   6  14        1.19       -9.07     14.83 o 
   4   6  14       69.17       77.26     19.61 o 
   6   6  14       67.87       86.57     19.84 o 
   8   6  14        0.66       -9.37     13.97 o 
  10   6  14        7.55       23.91     21.26 o 
  12   6  14        0.11      -18.43     18.43 o 
 -19   7  14       45.27       35.27     23.68 o 
 -17   7  14       81.33      111.91     29.49 o 
 -15   7  14       38.76       28.90     21.69 o 
 -13   7  14       33.45       38.70     21.26 o 
 -11   7  14       68.62       51.12     17.31 o 
  -9   7  14       25.62       26.89     17.30 o 
  -7   7  14       18.17       14.63     19.59 o 
  -5   7  14        5.33        0.51     18.30 o 
  -3   7  14      121.89       81.40     33.03 o 
  -1   7  14       32.25       42.33     21.16 o 
   1   7  14       28.12        9.74     16.70 o 
   3   7  14       29.37       54.16     19.07 o 
   5   7  14      110.94      143.26     31.86 o 
   7   7  14       27.01       23.71     18.58 o 
   9   7  14       32.51       55.48     19.22 o 
 -14   8  14        0.08        0.05     20.66 o 
 -12   8  14       22.18       20.36     33.03 o 
 -10   8  14      130.49      101.78     25.35 o 
  -8   8  14       25.13        9.51     19.59 o 
  -6   8  14       10.67       13.10     19.97 o 
  -4   8  14        0.66       16.27     22.42 o 
  -2   8  14        6.08      -14.02     31.85 o 
   0   8  14        0.02       -9.70     18.43 o 
   2   8  14       40.77       29.81     19.77 o 
 -27   1  15       17.49       20.73     18.78 o 
 -25   1  15      254.42      231.05     27.02 o 
 -23   1  15       44.44       44.21     15.53 o 
 -21   1  15      417.61      451.89     24.40 o 
 -19   1  15     1215.58     1302.04     37.70 o 
 -17   1  15      243.09      267.45     20.83 o 
 -15   1  15       44.09       46.38     13.70 o 
 -13   1  15       72.11       64.21     13.82 o 
 -11   1  15      274.17      296.76     28.11 o 
  -9   1  15       10.59       -7.52      9.46 o 
  -7   1  15      776.47      783.96     25.40 o 
  -5   1  15      344.71      328.78     21.19 o 
  -3   1  15     1145.97     1167.75     32.69 o 
  -1   1  15      202.80      209.05     16.25 o 
   1   1  15      378.95      404.39     18.13 o 
   3   1  15       33.24       47.41     11.48 o 
   5   1  15        0.44        2.88     11.45 o 
   7   1  15       13.62       15.82     14.46 o 
   9   1  15       16.86       11.63     14.75 o 
  11   1  15        5.03        5.65     15.88 o 
  13   1  15      141.97      181.39     32.33 o 
  15   1  15       65.55       83.26     26.27 o 
  17   1  15       29.51       44.00     28.90 o 
 -28   2  15      120.19      122.62     30.73 o 
 -26   2  15        0.03      -20.86     20.86 o 
 -24   2  15       59.51       71.38     25.86 o 
 -22   2  15        9.97        6.50     29.49 o 
 -20   2  15       31.98       30.87     14.47 o 
 -18   2  15      472.17      471.42     26.79 o 
 -16   2  15        5.51       -3.10     10.19 o 
 -14   2  15       17.15       -5.36      9.81 o 
 -12   2  15      488.78      471.42     21.38 o 
 -10   2  15       23.20       15.66     11.35 o 
  -8   2  15      907.82      908.60     28.57 o 
  -6   2  15      232.55      291.96     19.29 o 
  -4   2  15      342.21      324.24     20.28 o 
  -2   2  15      841.35      943.69     28.85 o 
   0   2  15       62.45       77.55     15.67 o 
   2   2  15        0.85       -8.05     11.58 o 
   4   2  15      525.96      511.13     24.61 o 
   6   2  15       15.58       -6.43     14.13 o 
   8   2  15       30.07       27.22     15.88 o 
  10   2  15        0.01      -25.16     26.33 o 
  12   2  15      170.91      169.14     22.88 o 
  14   2  15        2.05        0.91     17.86 o 
  16   2  15        1.16      -20.06     29.49 o 
 -27   3  15        9.02       -7.48     24.35 o 
 -25   3  15       92.19       86.62     34.80 o 
 -23   3  15       51.56       10.60     37.75 o 
 -21   3  15        6.67       26.50     21.50 o 
 -19   3  15       28.91       22.63     17.47 o 
 -17   3  15        3.75      -11.70     14.17 o 
 -15   3  15      119.97       92.54     18.81 o 
 -13   3  15       17.31       11.01     17.46 o 
 -11   3  15      419.73      387.12     34.21 o 
  -9   3  15      215.71      220.98     20.65 o 
  -7   3  15      109.53      141.66     29.18 o 
  -5   3  15        0.00       -9.39     12.53 o 
  -3   3  15      252.56      213.21     20.95 o 
  -1   3  15       41.00       52.96     15.76 o 
   1   3  15      165.99      145.45     19.66 o 
   3   3  15       51.23       48.07     17.11 o 
   5   3  15       25.88       21.56     16.48 o 
   7   3  15      314.38      325.41     28.41 o 
   9   3  15       33.93       27.41     16.00 o 
  11   3  15       97.81       97.92     25.86 o 
  13   3  15      186.30      192.76     30.88 o 
  15   3  15       34.66       20.06     24.78 o 
 -24   4  15       59.32       76.08     26.66 o 
 -22   4  15       12.32       16.85     27.72 o 
 -20   4  15       86.79       82.33     24.99 o 
 -18   4  15        1.30       20.79     19.81 o 
 -16   4  15       49.09       56.06     17.82 o 
 -14   4  15       57.32       50.37     17.68 o 
 -12   4  15        3.43        5.82     18.88 o 
 -10   4  15       48.91       25.44     25.37 o 
  -8   4  15       20.18       40.29     18.97 o 
  -6   4  15      111.10      112.98     23.18 o 
  -4   4  15        5.23        4.49     29.49 o 
  -2   4  15       25.21      -11.21     16.68 o 
   0   4  15      394.05      382.14     34.08 o 
   2   4  15      178.92      139.48     25.43 o 
   4   4  15       98.97       92.11     28.34 o 
   6   4  15       97.23      121.13     22.62 o 
   8   4  15        3.36       -8.39     18.43 o 
  10   4  15        4.75       10.48     30.67 o 
  12   4  15       52.70       39.77     22.93 o 
  14   4  15       61.73       36.73     25.82 o 
 -23   5  15        3.40      -14.94     22.00 o 
 -21   5  15       12.43       -2.67     22.10 o 
 -19   5  15       24.07       30.88     21.64 o 
 -17   5  15       35.15       32.39     33.03 o 
 -15   5  15       60.06       59.41     18.71 o 
 -13   5  15      257.04      219.79     24.27 o 
 -11   5  15      276.37      275.87     30.44 o 
  -9   5  15        1.45       -7.19     17.46 o 
  -7   5  15      301.80      261.00     29.54 o 
  -5   5  15       95.19      107.60     30.67 o 
  -3   5  15       37.83       40.47     19.13 o 
  -1   5  15       23.64       73.21     21.64 o 
   1   5  15       95.52       68.09     22.00 o 
   3   5  15       27.88       14.43     19.59 o 
   5   5  15       48.08        7.94     15.57 o 
   7   5  15       66.89       79.69     22.65 o 
   9   5  15       13.98       21.53     22.00 o 
  11   5  15      176.30      158.98     29.40 o 
 -20   6  15       89.42       63.84     34.80 o 
 -18   6  15       14.16       22.78     21.50 o 
 -16   6  15       55.57       76.13     24.35 o 
 -14   6  15      152.52      182.44     36.57 o 
 -12   6  15       94.60       83.94     19.91 o 
 -10   6  15       25.28       41.94     28.31 o 
  -8   6  15       11.75       17.36     24.19 o 
  -6   6  15       82.18       78.83     25.96 o 
  -4   6  15        3.17       -3.82     18.29 o 
  -2   6  15      111.89      101.55     23.76 o 
   0   6  15       33.44       35.92     20.32 o 
   2   6  15       88.51       65.19     22.84 o 
   4   6  15       44.47       64.72     22.93 o 
   6   6  15      141.06      144.42     22.24 o 
   8   6  15        1.56        7.93     21.21 o 
 -17   7  15      125.44      114.85     28.03 o 
 -15   7  15        0.16        5.27     21.16 o 
 -13   7  15       24.97       43.47     21.81 o 
 -11   7  15        0.12       11.87     23.01 o 
  -9   7  15       13.92       43.91     21.26 o 
  -7   7  15        2.65       -4.85     18.76 o 
  -5   7  15       43.80       41.15     20.43 o 
  -3   7  15       31.96       35.83     21.26 o 
  -1   7  15        1.52        3.99     20.65 o 
   1   7  15        3.83      -19.19     19.19 o 
   3   7  15       73.58       72.95     24.51 o 
   5   7  15       15.83       20.65     21.69 o 
 -10   8  15        0.72       29.49     31.85 o 
  -8   8  15        7.83        8.59     20.81 o 
  -6   8  15       10.48        3.49     20.81 o 
  -4   8  15        1.41        9.35     43.06 o 
  -2   8  15        4.59       11.09     20.81 o 
 -26   0  16        0.05       20.06     33.03 o 
 -24   0  16       75.04       69.61     24.19 o 
 -22   0  16       56.65       27.72     22.52 o 
 -20   0  16      510.04      628.36     44.21 o 
 -18   0  16        9.56       -5.58     18.13 o 
 -16   0  16      218.53      224.59     29.16 o 
 -14   0  16       16.83       20.37     18.76 o 
 -12   0  16     1600.96     1580.25     57.56 o 
 -10   0  16      859.39      792.89     58.40 o 
  -8   0  16      159.86      125.67     29.49 o 
  -6   0  16      741.79      670.28     33.57 o 
  -4   0  16     3250.45     3324.11     68.28 o 
  -2   0  16       71.60       58.92     19.97 o 
   0   0  16      211.96      165.46     25.43 o 
   2   0  16     1984.77     1821.96     60.37 o 
   4   0  16      106.52      133.41     27.14 o 
   6   0  16        0.19      -16.12     16.12 o 
   8   0  16        2.32       24.78     28.31 o 
  10   0  16        3.00        5.90     29.49 o 
  12   0  16       30.06       40.11     31.85 o 
  14   0  16        0.45       11.80     31.85 o 
 -27   1  16        6.99        7.64     23.76 o 
 -25   1  16       24.29       27.88     19.19 o 
 -23   1  16        0.68        0.75     16.54 o 
 -21   1  16      332.93      320.37     28.05 o 
 -19   1  16        9.42        9.53     13.52 o 
 -17   1  16      215.42      180.81     18.98 o 
 -15   1  16      247.17      251.16     20.92 o 
 -13   1  16      109.46      104.69     16.04 o 
 -11   1  16      418.02      459.35     22.57 o 
  -9   1  16        5.99       -2.48     10.47 o 
  -7   1  16       47.69       25.01     12.91 o 
  -5   1  16        6.01      -11.14     11.14 o 
  -3   1  16      252.45      266.45     18.13 o 
  -1   1  16       14.64       18.60     12.06 o 
   1   1  16        0.13        0.09     11.95 o 
   3   1  16      206.40      263.37     20.51 o 
   5   1  16       44.74       54.46     23.68 o 
   7   1  16        2.59       -1.25     15.83 o 
   9   1  16       32.28       20.14     16.79 o 
  11   1  16        1.34        4.72     20.86 o 
  13   1  16       10.15       -6.18     24.78 o 
  15   1  16        3.03      -21.64     21.64 o 
 -26   2  16       18.57       39.82     31.85 o 
 -24   2  16        3.29      -20.86     20.86 o 
 -22   2  16       13.70       -7.01     25.37 o 
 -20   2  16       15.95       -2.62     20.32 o 
 -18   2  16       26.82       26.79     25.96 o 
 -16   2  16        4.05       -1.33     14.58 o 
 -14   2  16      575.06      609.01     24.58 o 
 -12   2  16      386.74      390.48     22.93 o 
 -10   2  16        0.12        2.75     15.16 o 
  -8   2  16      367.49      330.07     21.26 o 
  -6   2  16        3.55      -11.00     11.00 o 
  -4   2  16      180.27      207.29     24.55 o 
  -2   2  16     1031.94     1100.55     39.90 o 
   0   2  16     1367.45     1277.14     63.52 o 
   2   2  16       80.58       60.59     23.82 o 
   4   2  16       32.76       61.16     16.85 o 
   6   2  16       23.58       -5.51     14.99 o 
   8   2  16      350.40      386.96     29.74 o 
  10   2  16      280.40      334.78     29.04 o 
  12   2  16       63.24       82.41     20.86 o 
  14   2  16        2.43      -27.14     30.67 o 
 -25   3  16      180.89      247.95     37.75 o 
 -23   3  16      256.37      307.05     54.27 o 
 -21   3  16        6.79       31.26     22.52 o 
 -19   3  16       36.64        5.90     20.86 o 
 -17   3  16       71.69       82.60     24.60 o 
 -15   3  16       15.30       27.23     20.81 o 
 -13   3  16        0.02      -12.55     18.13 o 
 -11   3  16      155.98      180.76     27.49 o 
  -9   3  16      127.65      158.65     26.70 o 
  -7   3  16     1999.61     2005.12     78.46 o 
  -5   3  16       55.09       74.55     16.79 o 
  -3   3  16        0.10        2.63     13.86 o 
  -1   3  16      150.80      146.74     19.88 o 
   1   3  16       13.95        1.20     12.60 o 
   3   3  16       15.17       -5.35     12.59 o 
   5   3  16        2.20        8.26     19.19 o 
   7   3  16        9.95       31.78     21.26 o 
   9   3  16       28.31       25.96     31.85 o 
  11   3  16      338.13      421.80     40.02 o 
  13   3  16       81.39       75.69     27.10 o 
 -24   4  16       10.68       13.02     24.51 o 
 -22   4  16        3.05       -8.96     22.34 o 
 -20   4  16       40.78       74.97     25.82 o 
 -18   4  16        3.79       20.37     20.32 o 
 -16   4  16        6.27      -10.94     18.30 o 
 -14   4  16        0.19       14.85     34.80 o 
 -12   4  16      207.52      206.36     29.20 o 
 -10   4  16       11.39      -22.31     23.60 o 
  -8   4  16       82.51      101.06     23.68 o 
  -6   4  16        1.87       25.29     19.13 o 
  -4   4  16      924.59      921.99     47.08 o 
  -2   4  16       15.95        5.98     18.76 o 
   0   4  16      147.34      124.67     25.43 o 
   2   4  16       23.37       14.91     20.65 o 
   4   4  16        0.06       10.35     15.64 o 
   6   4  16      151.81      224.20     30.73 o 
   8   4  16       31.89       91.43     25.86 o 
  10   4  16       16.22       47.80     45.42 o 
  12   4  16       35.90       52.42     26.19 o 
 -21   5  16       17.95       21.94     28.31 o 
 -19   5  16       95.42      141.04     29.40 o 
 -17   5  16       41.64       53.05     23.18 o 
 -15   5  16        1.59       23.08     20.81 o 
 -13   5  16        6.11       -0.59     19.19 o 
 -11   5  16       11.60        3.80     21.24 o 
  -9   5  16      409.43      430.07     37.12 o 
  -7   5  16       31.90       63.33     22.10 o 
  -5   5  16        5.70      -11.80     16.68 o 
  -3   5  16      247.87      248.57     31.26 o 
  -1   5  16        1.68        3.30     18.76 o 
   1   5  16        4.70        0.00     18.76 o 
   3   5  16      254.25      325.82    102.05 o 
   5   5  16      388.31      390.37     30.87 o 
   7   5  16        2.12       10.91     22.00 o 
   9   5  16       53.95       58.23     25.82 o 
 -18   6  16       49.72       49.02     24.15 o 
 -16   6  16       38.48       14.90     22.48 o 
 -14   6  16      212.35      236.65     56.63 o 
 -12   6  16        1.10       -9.16     19.59 o 
 -10   6  16        1.19       17.65     30.67 o 
  -8   6  16       55.02       80.82     24.19 o 
  -6   6  16       60.28      132.66     30.67 o 
  -4   6  16       49.12       49.09     30.08 o 
  -2   6  16       20.33       21.70     21.26 o 
   0   6  16      139.52      177.74     34.80 o 
   2   6  16       31.08       37.67     22.93 o 
   4   6  16       39.81       65.37     24.60 o 
   6   6  16       11.02        6.83     18.56 o 
 -13   7  16        0.33        6.63     23.60 o 
 -11   7  16       13.86       23.25     22.48 o 
  -9   7  16        0.30        2.90     28.90 o 
  -7   7  16       25.25        1.18     29.49 o 
  -5   7  16       12.94       22.97     21.16 o 
  -3   7  16        0.10       -0.36     20.43 o 
  -1   7  16        5.16      -16.61     20.43 o 
   1   7  16      347.98      388.21     38.62 o 
 -25   1  17        0.00      -16.97     21.50 o 
 -23   1  17       41.04       50.26     56.63 o 
 -21   1  17      261.36      285.07     27.63 o 
 -19   1  17       23.20        8.33     14.19 o 
 -17   1  17       30.54       34.70     14.73 o 
 -15   1  17        0.40       -3.47     13.79 o 
 -13   1  17       10.75        8.05     11.85 o 
 -11   1  17      187.99      190.62     20.02 o 
  -9   1  17      302.29      345.56     20.67 o 
  -7   1  17       13.19      -10.24     12.23 o 
  -5   1  17        1.64       -5.23     10.57 o 
  -3   1  17       41.99       50.44     12.99 o 
  -1   1  17        0.20        6.26     14.81 o 
   1   1  17       11.72       26.93     16.27 o 
   3   1  17      230.63      221.98     24.79 o 
   5   1  17       15.90       20.73     16.32 o 
   7   1  17        0.01       -5.73     15.64 o 
   9   1  17       11.99       11.61     20.81 o 
  11   1  17       63.83      107.82     27.94 o 
  13   1  17        0.13      -34.80     34.80 o 
 -24   2  17       91.16       86.71     27.53 o 
 -22   2  17       13.73       -5.03     28.31 o 
 -20   2  17       64.28       46.60     24.19 o 
 -18   2  17       37.33       41.95     22.48 o 
 -16   2  17       20.98       22.62     22.10 o 
 -14   2  17      125.78      111.93     28.31 o 
 -12   2  17      383.66      352.03     36.81 o 
 -10   2  17      386.28      426.14     29.24 o 
  -8   2  17      484.36      489.76     31.07 o 
  -6   2  17      141.50      144.99     20.80 o 
  -4   2  17       99.41      125.67     19.73 o 
  -2   2  17      305.98      294.22     25.37 o 
   0   2  17      372.53      354.23     24.21 o 
   2   2  17       28.34       37.93     17.19 o 
   4   2  17       76.23      108.45     20.83 o 
   6   2  17        8.48       -8.88     16.11 o 
   8   2  17        0.94      -13.60     16.00 o 
  10   2  17       44.69       43.94     19.69 o 
  12   2  17        6.81       34.21     35.39 o 
 -23   3  17       34.42       53.09     26.70 o 
 -21   3  17        0.54        5.90     23.36 o 
 -19   3  17        6.57        3.45     21.64 o 
 -17   3  17        2.02      -21.24     21.24 o 
 -15   3  17      188.35      218.35     30.44 o 
 -13   3  17      464.46      432.19     38.35 o 
 -11   3  17       14.05        2.79     20.43 o 
  -9   3  17       49.00       66.77     22.48 o 
  -7   3  17        0.28        4.67     29.49 o 
  -5   3  17      327.07      309.42     33.72 o 
  -3   3  17       75.21      100.83     24.60 o 
  -1   3  17       13.12       13.82     56.04 o 
   1   3  17      226.86      251.95     26.09 o 
   3   3  17       45.75       49.51     22.48 o 
   5   3  17        3.40      -18.30     18.30 o 
   7   3  17       15.68       31.10     23.31 o 
   9   3  17       80.35       96.95     28.22 o 
  11   3  17        0.52       -2.14     22.48 o 
 -22   4  17      132.53      132.51     40.11 o 
 -20   4  17        3.86       29.45     23.76 o 
 -18   4  17       76.61      162.50     51.91 o 
 -16   4  17       38.01       52.35     23.68 o 
 -14   4  17        0.21      -18.13     18.13 o 
 -12   4  17        4.01       10.00     20.81 o 
 -10   4  17       36.32       33.24     21.26 o 
  -8   4  17      322.55      329.30     52.50 o 
  -6   4  17      221.24      256.68     32.11 o 
  -4   4  17      195.16      207.28     30.00 o 
  -2   4  17       21.53        0.72     24.19 o 
   0   4  17       74.54       76.84     33.03 o 
   2   4  17      153.83      160.07     23.38 o 
   4   4  17        1.03        7.71     17.37 o 
   6   4  17        4.70      -19.26     20.12 o 
   8   4  17       58.47       35.53     24.60 o 
 -19   5  17        1.69      -19.48     30.67 o 
 -17   5  17       13.82      -20.24     25.96 o 
 -15   5  17      121.94      163.39     30.03 o 
 -13   5  17      284.24      264.88     33.78 o 
 -11   5  17       63.91       76.33     24.60 o 
  -9   5  17       58.87       53.65     23.68 o 
  -7   5  17      120.44       97.17     25.43 o 
  -5   5  17      137.52      143.36     47.19 o 
  -3   5  17      174.59      125.03     27.49 o 
  -1   5  17        0.73       -7.67     20.86 o 
   1   5  17        7.98       -4.28     30.08 o 
   3   5  17      149.02      171.78     24.27 o 
   5   5  17       48.82       47.35     23.39 o 
   7   5  17        0.33      -21.26     21.26 o 
 -16   6  17       24.07        0.43     25.37 o 
 -14   6  17        0.01      -10.62     21.69 o 
 -12   6  17       58.31       61.39     24.51 o 
 -10   6  17        1.58       11.03     23.01 o 
  -8   6  17        0.39      -15.21     19.97 o 
  -6   6  17        6.29      -14.03     19.97 o 
  -4   6  17      121.27       83.17     25.86 o 
  -2   6  17      475.76      564.64     57.81 o 
   0   6  17       43.53      110.73     27.38 o 
   2   6  17      243.25      223.61     33.24 o 
 -24   0  18       73.75       49.55     36.57 o 
 -22   0  18       60.62       68.43     36.57 o 
 -20   0  18       48.23       30.15     24.15 o 
 -18   0  18        6.88       44.02     26.55 o 
 -16   0  18      278.78      262.20     42.47 o 
 -14   0  18      148.99      196.98     30.00 o 
 -12   0  18      735.41      728.30     46.69 o 
 -10   0  18       74.53       66.33     18.58 o 
  -8   0  18      204.36      197.26     23.38 o 
  -6   0  18       91.62       69.21     18.79 o 
  -4   0  18        0.36       -0.31     18.65 o 
  -2   0  18      124.15      117.00     24.15 o 
   0   0  18      116.08      117.00     25.03 o 
   2   0  18        9.59       44.83     31.85 o 
   4   0  18       69.90       92.02     37.75 o 
   6   0  18      505.33      546.24     62.53 o 
   8   0  18      263.02      355.11     55.45 o 
  10   0  18       24.51       -7.08     31.85 o 
 -23   1  18       42.06       27.56     25.43 o 
 -21   1  18       78.19       67.81     38.93 o 
 -19   1  18        4.51      -21.86     29.49 o 
 -17   1  18       25.28       18.32     14.99 o 
 -15   1  18        8.75        2.38     11.97 o 
 -13   1  18        5.42       -2.50     11.81 o 
 -11   1  18       35.57       68.61     14.38 o 
  -9   1  18       55.44       74.33     15.69 o 
  -7   1  18       68.36       86.27     15.60 o 
  -5   1  18       62.99       75.94     16.31 o 
  -3   1  18       10.52        2.53     13.77 o 
  -1   1  18       88.19      113.93     24.31 o 
   1   1  18      206.81      232.83     25.32 o 
   3   1  18       44.26       45.52     18.06 o 
   5   1  18        0.23       22.95     17.64 o 
   7   1  18       32.52       70.79     26.70 o 
   9   1  18       27.83       18.50     36.57 o 
 -22   2  18       16.62       46.43     25.82 o 
 -20   2  18       37.80       95.33     27.38 o 
 -18   2  18       18.69       27.85     23.31 o 
 -16   2  18      113.23       83.25     24.99 o 
 -14   2  18        4.69       19.92     21.26 o 
 -12   2  18       99.10       41.27     22.10 o 
 -10   2  18       14.77        7.65     16.00 o 
  -8   2  18      430.14      472.56     31.95 o 
  -6   2  18        8.07        0.11     15.43 o 
  -4   2  18        2.75       13.21     30.64 o 
  -2   2  18      228.36      222.83     21.60 o 
   0   2  18       29.82       20.13     16.92 o 
   2   2  18      209.38      284.39     50.90 o 
   4   2  18       95.60      136.14     22.60 o 
   6   2  18       26.80        6.79     16.99 o 
   8   2  18        0.28       14.47     23.31 o 
 -21   3  18        4.99      -20.35     23.18 o 
 -19   3  18       18.15       -2.95     24.78 o 
 -17   3  18       79.05      100.07     28.22 o 
 -15   3  18       21.10       -2.22     27.14 o 
 -13   3  18      128.75      137.21     43.65 o 
 -11   3  18        2.70        2.01     25.96 o 
  -9   3  18       37.19       29.49     22.52 o 
  -7   3  18       37.23       24.68     24.19 o 
  -5   3  18      225.41      219.03     32.44 o 
  -3   3  18        6.91        8.24     21.64 o 
  -1   3  18       81.92       89.87     20.65 o 
   1   3  18      197.35      258.38     34.48 o 
   3   3  18        0.60      -19.59     19.59 o 
   5   3  18        0.96        3.56     22.00 o 
   7   3  18      102.60      178.49     32.04 o 
 -20   4  18        5.57      -16.56     22.84 o 
 -18   4  18      110.70      116.20     29.61 o 
 -16   4  18      259.22      197.20     32.88 o 
 -14   4  18        0.07       18.29     22.52 o 
 -12   4  18      288.71      306.44     36.28 o 
 -10   4  18      166.66      131.67     42.47 o 
  -8   4  18       32.12        2.78     38.93 o 
  -6   4  18      275.59      293.00     35.01 o 
  -4   4  18      579.97      580.88     45.03 o 
  -2   4  18       14.58       19.47     23.36 o 
   0   4  18      217.65      209.87     25.34 o 
   2   4  18        0.13        6.27     17.88 o 
   4   4  18       86.89       94.12     27.86 o 
   6   4  18        2.62       -8.82     22.39 o 
 -17   5  18       12.24       29.20     24.99 o 
 -15   5  18       74.86      119.77     29.20 o 
 -13   5  18       47.71       20.10     24.15 o 
 -11   5  18      136.26      107.90     37.16 o 
  -9   5  18       21.81       13.57     21.69 o 
  -7   5  18       37.15       12.20     22.10 o 
  -5   5  18       25.44        6.44     25.96 o 
  -3   5  18       33.58       39.82     23.76 o 
  -1   5  18        1.41      -10.03     21.69 o 
   1   5  18        0.87       10.44     22.10 o 
   3   5  18      141.91      180.79     26.07 o 
 -10   6  18       66.06       74.04     31.85 o 
  -8   6  18       45.00       46.60     25.03 o 
  -6   6  18       14.68        9.59     37.16 o 
  -4   6  18       16.59      -11.60     61.35 o 
 -21   1  19        0.31       17.03     24.99 o 
 -19   1  19        0.36       -1.12     22.93 o 
 -17   1  19      128.53      166.79     30.83 o 
 -15   1  19        0.62       -0.43     26.55 o 
 -13   1  19        0.49       -5.89     14.08 o 
 -11   1  19      134.86      146.20     22.90 o 
  -9   1  19       25.65       28.58     18.97 o 
  -7   1  19        0.12       -2.42     14.22 o 
  -5   1  19        6.01       31.17     16.49 o 
  -3   1  19      102.68      150.17     23.10 o 
  -1   1  19        3.25       13.65     16.74 o 
   1   1  19      188.71      207.44     25.65 o 
   3   1  19       19.22       31.35     24.51 o 
   5   1  19        2.22       17.33     24.15 o 
   7   1  19        2.41      -20.67     22.48 o 
 -20   2  19      132.63       91.04     30.67 o 
 -18   2  19       73.38       85.15     37.75 o 
 -16   2  19      204.65      242.70     35.39 o 
 -14   2  19       95.47       46.75     34.21 o 
 -12   2  19        3.33      -19.13     19.13 o 
 -10   2  19        1.14      -19.59     19.59 o 
  -8   2  19       32.35       -9.32     20.43 o 
  -6   2  19        0.38        1.20     20.32 o 
  -4   2  19      320.04      334.21     30.39 o 
  -2   2  19       52.93       34.34     19.43 o 
   0   2  19        1.71       -4.97     21.83 o 
   2   2  19       12.01       -0.84     22.93 o 
   4   2  19        2.12      -25.63     44.83 o 
   6   2  19       62.09       83.75     27.94 o 
 -19   3  19        7.61      -20.41     20.41 o 
 -17   3  19       48.00       51.46     35.39 o 
 -15   3  19       81.93       78.16     28.33 o 
 -13   3  19       22.94       14.75     24.19 o 
 -11   3  19       12.03       -8.53     49.55 o 
  -9   3  19        9.70       -3.15     22.48 o 
  -7   3  19      169.75      235.49     33.37 o 
  -5   3  19       23.46       17.91     22.84 o 
  -3   3  19       83.98      119.58     23.59 o 
  -1   3  19       16.20       19.44     18.97 o 
   1   3  19      294.55      289.99     36.71 o 
   3   3  19       12.96       15.93     24.19 o 
   5   3  19        4.41       25.96     34.21 o 
 -16   4  19       36.31       62.76     27.94 o 
 -14   4  19       23.57       49.97     25.82 o 
 -12   4  19      199.41      290.62     37.51 o 
 -10   4  19       22.84       36.00     42.47 o 
  -8   4  19       74.99       51.32     25.86 o 
  -6   4  19        4.74        8.97     22.84 o 
  -4   4  19       20.22        6.30     23.31 o 
  -2   4  19       58.22        1.54     23.31 o 
   0   4  19      117.07      143.26     24.43 o 
   2   4  19       14.47       16.19     19.66 o 
 -11   5  19        2.00        1.76     22.93 o 
  -9   5  19       16.86        8.09     23.76 o 
  -7   5  19        5.94       -0.83     23.76 o 
  -5   5  19       14.74        0.59     23.36 o 
  -3   5  19      141.13      211.92     33.78 o 
 -16   0  20        0.00      -30.67     30.67 o 
 -14   0  20        6.52      -16.52     20.86 o 
 -12   0  20       46.23       32.44     25.03 o 
 -10   0  20       38.90       85.02     26.27 o 
  -8   0  20        0.51        2.36     31.85 o 
  -6   0  20       51.31       48.37     36.57 o 
  -4   0  20       53.63       47.19     35.39 o 
  -2   0  20      307.83      304.38     51.91 o 
   0   0  20      311.94      390.51     57.81 o 
   2   0  20      122.93      121.52     42.47 o 
 -17   1  20        1.97        2.57     22.96 o 
 -15   1  20        2.29      -10.71     22.34 o 
 -13   1  20        0.57       45.16     25.37 o 
 -11   1  20      131.44      160.14     24.52 o 
  -9   1  20        7.70       -1.09     15.52 o 
  -7   1  20       10.04       -8.91     14.93 o 
  -5   1  20        0.35      -15.24     15.24 o 
  -3   1  20       44.20       89.88     21.82 o 
  -1   1  20      218.82      226.47     34.55 o 
   1   1  20        0.02       24.52     23.31 o 
   3   1  20        1.56      -13.19     44.24 o 
 -16   2  20        3.94       18.50     23.76 o 
 -14   2  20      214.60      221.98     34.17 o 
 -12   2  20      133.12      150.46     32.04 o 
 -10   2  20       47.89      104.27     28.77 o 
  -8   2  20        9.01       19.66     23.31 o 
  -6   2  20       24.99        9.67     19.47 o 
  -4   2  20      101.87       99.61     23.10 o 
  -2   2  20        9.17       10.22     24.51 o 
   0   2  20        0.37      -17.76     22.10 o 
   2   2  20       79.96      133.03     31.28 o 
 -15   3  20      122.03      113.15     39.52 o 
 -13   3  20        4.86      -22.48     22.48 o 
 -11   3  20       48.61       32.31     24.60 o 
  -9   3  20        1.15        3.12     29.49 o 
  -7   3  20       22.51       47.42     29.49 o 
  -5   3  20       30.59       54.25     27.72 o 
  -3   3  20       59.66       43.68     20.86 o 
  -1   3  20      203.65      202.43     27.66 o 
  -8   4  20       20.67      -18.83     22.93 o 
  -6   4  20       99.56       96.74     42.47 o 
 -13   1  21       21.66        5.09     23.76 o 
 -11   1  21       30.42       52.08     21.29 o 
  -9   1  21       44.79       70.72     23.36 o 
  -7   1  21       16.42       -3.54     33.03 o 
  -5   1  21       56.19       58.99     40.11 o 
  -3   1  21       90.03       68.43     40.11 o 
 -10   2  21        7.84       24.81     26.27 o 
  -8   2  21       20.80       31.30     20.65 o 
  -6   2  21        3.19       -0.06     20.00 o 
                                                 
